# Supplementary material for: BabyBoom: 3-Dimensional Structure-Based Ligand and Protein Interaction Prediction by Molecular Docking
Source: Biomolecules. 2022 Nov 3;12(11):1633. doi: 10.3390/biom12111633 (PMC9687316; doi:10.3390/biom12111633)
Supplement: Supplementary file 1 [file biomolecules-12-01633-s001.zip]

Archive with 3 entries (3 files):
- figure S1_ClustalW color by identity for homology.png
- Table S1_BBM blast results.xlsx
- Table S2_Subcellular localization.xlsx
