# Supplementary material for: BabyBoom: 3-Dimensional Structure-Based Ligand and Protein Interaction Prediction by Molecular Docking
Source: Biomolecules. 2022 Nov 3;12(11):1633. doi: 10.3390/biom12111633 (PMC9687316; doi:10.3390/biom12111633)
Supplement: Supplementary file 1 [file biomolecules-12-01633-s001.zip › Table S1_BBM blast results.xlsx]

## Sheet: Sheet1
qseqid query or source (e.g., gene) sequence id		2. sseqid subject or target (e.g., reference genome) sequence id	4. length alignment length (sequence overlap)	5. mismatch number of mismatches	6. gapopen number of gap openings	7. qstart start of alignment in query	8. qend end of alignment in query	9. sstart start of alignment in subject	10. send end of alignment in subject	11. evalue expect value	12. bitscore bit score
sp|Q6PQQ4.2|BBM_ARATH	AT5G17430.1	100	584	0	0	1	584	1	584	0	1222
sp|Q6PQQ4.2|BBM_ARATH	AL6G28500.t1	91.297	586	48	2	1	583	1	586	0	1048
sp|Q6PQQ4.2|BBM_ARATH	Araha.0783s0007.1.p	91.482	587	46	3	1	584	1	586	0	1023
sp|Q6PQQ4.2|BBM_ARATH	Desop.0240s0942.1.p	89.519	582	55	4	5	584	3	580	0	1003
sp|Q6PQQ4.2|BBM_ARATH	Bostr.26527s0471.1.p	89.078	586	50	6	1	584	1	574	0	995
sp|Q6PQQ4.2|BBM_ARATH	Alyli.0053s0033.1.p	88.832	582	59	4	5	584	3	580	0	993
sp|Q6PQQ4.2|BBM_ARATH	Mamar.0040s0204.1.p	88.034	585	58	5	1	584	1	574	0	982
sp|Q6PQQ4.2|BBM_ARATH	Cagra.6170s0013.1.p	87.245	588	58	8	1	584	1	575	0	972
sp|Q6PQQ4.2|BBM_ARATH	Roisl.0210s1440.1.p	85.935	583	76	3	1	583	1	577	0	970
sp|Q6PQQ4.2|BBM_ARATH	Carub.0006s1565.1.p	86.735	588	58	10	1	584	1	572	0	954
sp|Q6PQQ4.2|BBM_ARATH	Sp6g26790.1	85.204	588	80	3	1	584	1	585	0	935
sp|Q6PQQ4.2|BBM_ARATH	Caamp.1036s0113.1.p	84.247	584	78	4	1	584	1	570	0	925
sp|Q6PQQ4.2|BBM_ARATH	Isati.6348s0005.1.p	84.165	581	71	3	5	584	3	563	0	922
sp|Q6PQQ4.2|BBM_ARATH	Myper.0211s0295.1.p	82.818	582	78	4	5	584	3	564	0	914
sp|Q6PQQ4.2|BBM_ARATH	Isati.1196s0025.1.p	82.333	583	80	3	5	584	3	565	0	911
sp|Q6PQQ4.2|BBM_ARATH	Brara.J01807.1.p	80.961	583	97	7	5	583	3	575	0	910
sp|Q6PQQ4.2|BBM_ARATH	Eruve.1614s0019.1.p	80.705	596	78	10	1	584	1	571	0	905
sp|Q6PQQ4.2|BBM_ARATH	Thlar.0002s0575.1.p	83.333	582	90	4	5	584	3	579	0	903
sp|Q6PQQ4.2|BBM_ARATH	Caamp.1037s0270.1.p	82.131	582	82	4	5	584	3	564	0	896
sp|Q6PQQ4.2|BBM_ARATH	Thhalv10015354m	81.463	588	86	9	2	584	8	577	0	890
sp|Q6PQQ4.2|BBM_ARATH	Camar.0034s0034.1.p	81.942	587	86	9	1	584	1	570	0	885
sp|Q6PQQ4.2|BBM_ARATH	Lesat.0095s0754.1.p	82.794	587	83	8	1	582	1	574	0	883
sp|Q6PQQ4.2|BBM_ARATH	Eusyr.0128s0981.1.p	82.624	587	80	12	5	583	3	575	0	876
sp|Q6PQQ4.2|BBM_ARATH	Bol019803	79.588	583	105	7	5	583	3	575	0	875
sp|Q6PQQ4.2|BBM_ARATH	Sialb.0346s0040.1.p	81.678	584	86	8	5	584	4	570	0	871
sp|Q6PQQ4.2|BBM_ARATH	Sialb.0056s0249.1.p	81.336	584	88	8	5	584	4	570	0	871
sp|Q6PQQ4.2|BBM_ARATH	Crahi.0544s0042.1.p	79.417	583	94	7	5	584	3	562	0	867
sp|Q6PQQ4.2|BBM_ARATH	Brara.B00712.1.p	77.53	583	110	8	5	584	3	567	0	852
sp|Q6PQQ4.2|BBM_ARATH	Crahi.0755s0023.1.p	77.589	589	89	10	5	584	3	557	0	849
sp|Q6PQQ4.2|BBM_ARATH	Lesat.0259s0011.1.p	80.887	586	86	10	4	582	1	567	0	829
sp|Q6PQQ4.2|BBM_ARATH	Ibeam.0998s0011.1.p	75.92	598	111	17	1	584	1	579	0	822
sp|Q6PQQ4.2|BBM_ARATH	Bol021341	73.39	590	115	12	1	584	1	554	0	784
sp|Q6PQQ4.2|BBM_ARATH	Eruve.0040s0015.1.p	75.605	537	104	7	6	537	4	518	0	776
sp|Q6PQQ4.2|BBM_ARATH	Ibeam.1277s0014.1.p	73.208	586	108	13	6	584	5	548	0	756
sp|Q6PQQ4.2|BBM_ARATH	Distr.0002s174200.1.p	72.879	601	119	17	7	584	11	590	0	713
sp|Q6PQQ4.2|BBM_ARATH	Distr.0228s0408.1.p	72.879	601	119	17	7	584	11	590	0	713
sp|Q6PQQ4.2|BBM_ARATH	Clevi.0042s0453.1.p	54.849	629	181	18	1	584	1	571	0	542
sp|Q6PQQ4.2|BBM_ARATH	Clevi.0012s0562.1.p	54.372	629	181	19	1	584	1	568	0	530
sp|Q6PQQ4.2|BBM_ARATH	Camar.5516s0001.1.p	74.176	364	50	8	210	570	8	330	0	523
sp|Q6PQQ4.2|BBM_ARATH	Isati.0315s0011.1.p	80.064	311	42	2	277	584	1	294	3.62e-170	490
sp|Q6PQQ4.2|BBM_ARATH	Anaoc.0005s0228.1.p	44.759	706	236	22	1	583	1	675	5.69e-160	478
sp|Q6PQQ4.2|BBM_ARATH	Sapur.010G140700.1.p	43.269	728	252	24	1	583	1	712	1.32e-157	474
sp|Q6PQQ4.2|BBM_ARATH	Gohir.D08G247400.2.p	46.522	690	247	22	1	584	1	674	3.92e-157	471
sp|Q6PQQ4.2|BBM_ARATH	Gobar.D08G272600.1.p	46.377	690	248	22	1	584	1	674	7.27e-157	470
sp|Q6PQQ4.2|BBM_ARATH	Sapur.008G061100.1.p	42.627	746	243	24	1	584	1	723	9.16e-155	467
sp|Q6PQQ4.2|BBM_ARATH	Gohir.A08G227000.1.p	45.441	691	254	21	1	584	1	675	9.51e-155	465
sp|Q6PQQ4.2|BBM_ARATH	Poman.08G064900.1.p	42.027	740	253	22	1	584	1	720	1.9e-154	466
sp|Q6PQQ4.2|BBM_ARATH	Potri.008G076400.1.p	42.183	742	249	23	1	584	1	720	3.72e-154	465
sp|Q6PQQ4.2|BBM_ARATH	PSR98128	43.65	685	266	21	1	584	1	666	4.95e-153	460
sp|Q6PQQ4.2|BBM_ARATH	GSMUA_Achr3P21460_001	45.984	635	264	18	4	583	1	611	5.07e-153	458
sp|Q6PQQ4.2|BBM_ARATH	Gohir.D08G247400.1.p	46.087	690	247	23	1	584	1	671	9.36e-153	460
sp|Q6PQQ4.2|BBM_ARATH	HanXRQChr10g0310171	52.286	503	175	14	4	466	1	478	3.28e-152	456
sp|Q6PQQ4.2|BBM_ARATH	PSR92915	44.255	705	235	25	1	584	1	668	4.62e-152	458
sp|Q6PQQ4.2|BBM_ARATH	Poman.10G149100.1.p	43.225	738	244	23	1	583	1	718	4.84e-152	459
sp|Q6PQQ4.2|BBM_ARATH	Manes.13G001800.1.p	42.857	728	242	26	4	584	1	701	5.55e-152	459
sp|Q6PQQ4.2|BBM_ARATH	Medtr7g080460.1	54.743	506	147	16	1	429	1	501	5.63e-151	456
sp|Q6PQQ4.2|BBM_ARATH	Potri.010G181000.1.p	43.148	737	245	23	1	583	1	717	9.95e-151	456
sp|Q6PQQ4.2|BBM_ARATH	Aqcoe2G428300.1.p	42.276	738	256	25	1	584	1	722	1.12e-150	456
sp|Q6PQQ4.2|BBM_ARATH	CiPaw.08G112700.1.p	43.302	739	237	27	1	584	1	712	1.46e-150	456
sp|Q6PQQ4.2|BBM_ARATH	Podel.10G182900.1.p	43.012	737	246	23	1	583	1	717	4.09e-150	454
sp|Q6PQQ4.2|BBM_ARATH	Podel.08G091700.1.p	42.17	728	253	23	1	584	1	704	1.84e-149	452
sp|Q6PQQ4.2|BBM_ARATH	Hyque.04G003500.1.p	50.672	521	172	15	1	444	1	513	5.17e-149	450
sp|Q6PQQ4.2|BBM_ARATH	Cucsa.277740.1|PACid:16974122	43.208	692	234	22	6	584	5	650	3.02e-148	447
sp|Q6PQQ4.2|BBM_ARATH	GSMUA_Achr9P07890_001	44.939	652	258	19	4	583	1	623	3.63e-148	446
sp|Q6PQQ4.2|BBM_ARATH	Lsat_1_v5_gn_6_23441.1	44.379	676	258	24	3	584	4	655	9.8e-148	446
sp|Q6PQQ4.2|BBM_ARATH	Lsat_1_v5_gn_6_23441.2	44.379	676	258	24	3	584	8	659	1.84e-147	446
sp|Q6PQQ4.2|BBM_ARATH	Phacu.CVR.008G056300.1	57.718	447	132	12	1	397	1	440	3.72e-147	446
sp|Q6PQQ4.2|BBM_ARATH	Phacu.CVR.008G056300.2	57.718	447	132	12	1	397	1	440	3.72e-147	446
sp|Q6PQQ4.2|BBM_ARATH	Manes.12G002400.1.p	49.436	532	156	16	1	433	1	518	9.24e-147	446
sp|Q6PQQ4.2|BBM_ARATH	Glyma.09G248200.1.p	55.411	462	132	12	1	397	1	453	1.28e-145	442
sp|Q6PQQ4.2|BBM_ARATH	Qurub.01G017700.1	42.169	747	243	26	1	584	1	721	1.83e-145	442
sp|Q6PQQ4.2|BBM_ARATH	GSMUA_Achr8P09110_001	43.963	646	243	19	4	583	1	593	3.51e-145	438
sp|Q6PQQ4.2|BBM_ARATH	GSMUA_Achr2P05880_001	45.904	586	234	14	4	537	1	555	3.79e-145	437
sp|Q6PQQ4.2|BBM_ARATH	Ciclev10013851m|PACid:20797421	42.667	750	234	30	4	584	1	723	4.07e-145	442
sp|Q6PQQ4.2|BBM_ARATH	MgNONTOL.F1865.1.p	43.329	697	258	22	1	584	1	673	6.11e-145	440
sp|Q6PQQ4.2|BBM_ARATH	29929.m004537|PACid:16813777	50.187	536	145	15	1	427	1	523	7.71e-145	441
sp|Q6PQQ4.2|BBM_ARATH	Hyque.S044400.1.p	50.784	510	164	16	1	433	1	500	1.39e-144	438
sp|Q6PQQ4.2|BBM_ARATH	Joasc.13G022500.1.p	44.591	684	231	19	4	583	1	640	1.61e-144	437
sp|Q6PQQ4.2|BBM_ARATH	Vadar_g1891.t1	50.284	529	166	17	5	440	9	533	3.1e-144	437
sp|Q6PQQ4.2|BBM_ARATH	orange1.1g038243m|PACid:18138417	42.936	722	229	26	4	584	1	680	4.55e-144	438
sp|Q6PQQ4.2|BBM_ARATH	MD04G1247700	49.071	538	128	15	1	397	1	533	6.35e-144	442
sp|Q6PQQ4.2|BBM_ARATH	Ptrif.0006s0136.1.p	42.686	752	232	28	4	584	1	724	8.36e-144	439
sp|Q6PQQ4.2|BBM_ARATH	Caden.08G009500.1.p	41.723	743	250	23	1	584	1	719	9.47e-144	438
sp|Q6PQQ4.2|BBM_ARATH	Ca_06099	56.332	458	132	13	1	401	1	447	1.44e-143	436
sp|Q6PQQ4.2|BBM_ARATH	BPChr05G14915	56.027	448	125	13	1	397	1	427	1e-142	434
sp|Q6PQQ4.2|BBM_ARATH	Lsat_1_v5_gn_6_23441.3	43.935	676	258	25	3	584	4	652	1.1e-142	433
sp|Q6PQQ4.2|BBM_ARATH	Solyc11g008560.1.1	54.202	476	125	13	3	404	4	460	2.53e-142	433
sp|Q6PQQ4.2|BBM_ARATH	CKAN_00019200	42.143	700	240	25	1	584	1	651	4.8e-142	432
sp|Q6PQQ4.2|BBM_ARATH	Glyma.18G244600.1.p	54.194	465	136	12	1	397	1	456	1.01e-141	433
sp|Q6PQQ4.2|BBM_ARATH	Joasc.15G051700.1.p	48.289	526	186	15	1	449	1	517	2.64e-141	430
sp|Q6PQQ4.2|BBM_ARATH	Phacu.WLD.008G054200.1	54.545	473	132	13	1	397	1	466	3.33e-141	431
sp|Q6PQQ4.2|BBM_ARATH	Pl08G0000057400.1.v1	54.526	475	127	15	1	397	1	464	1.34e-140	430
sp|Q6PQQ4.2|BBM_ARATH	Anaoc.0008s1247.1.p	50.287	523	155	17	138	584	1	494	1.78e-140	422
sp|Q6PQQ4.2|BBM_ARATH	GSMUA_Achr6P28550_001	42.37	675	259	18	4	584	1	639	1.97e-140	427
sp|Q6PQQ4.2|BBM_ARATH	MgNONTOL.F2123.1.p	44.822	647	249	22	24	584	57	681	4.56e-140	427
sp|Q6PQQ4.2|BBM_ARATH	Kalax.0114s0052.1.p	52.4	500	118	15	4	401	1	482	2.2e-139	428
sp|Q6PQQ4.2|BBM_ARATH	Podel.08G091700.2.p	47.222	540	180	13	135	584	47	571	9.13e-139	421
sp|Q6PQQ4.2|BBM_ARATH	Soltu.DM.11G004130.1	43.042	697	252	26	3	584	4	670	1.04e-138	424
sp|Q6PQQ4.2|BBM_ARATH	Gobar.A08G244300.1.p	49.808	520	182	12	134	584	51	560	3.98e-138	418
sp|Q6PQQ4.2|BBM_ARATH	VuZN016.05G053600.1.p	55.699	465	127	15	1	397	1	454	5.24e-138	422
sp|Q6PQQ4.2|BBM_ARATH	Kalax.0052s0018.1.p	51.085	507	116	13	1	401	1	481	6.87e-138	424
sp|Q6PQQ4.2|BBM_ARATH	Zosma02g00900	52.119	472	134	12	3	397	4	460	3.03e-137	420
sp|Q6PQQ4.2|BBM_ARATH	Sevir.8G110200.1.p	48.794	539	198	16	97	582	39	552	5.55e-137	415
sp|Q6PQQ4.2|BBM_ARATH	Lalb_Chr06g0168521	50.891	505	147	15	1	429	1	480	8.8e-137	419
sp|Q6PQQ4.2|BBM_ARATH	Seita.8G107100.1.p	48.794	539	198	16	97	582	39	552	1.18e-136	414
sp|Q6PQQ4.2|BBM_ARATH	Isati.0801s0026.1.p	79.842	253	47	1	336	584	11	263	1.98e-135	400
sp|Q6PQQ4.2|BBM_ARATH	CKAN_02625800	39.646	734	272	24	4	584	1	716	2.48e-135	416
sp|Q6PQQ4.2|BBM_ARATH	Distr.0228s0408.2.p	72.981	322	64	9	277	584	1	313	5.29e-135	401
sp|Q6PQQ4.2|BBM_ARATH	Distr.0228s0408.2.p	37.255	102	49	2	186	280	5	98	4.07e-10	68.2
sp|Q6PQQ4.2|BBM_ARATH	FUN_052528-T1	53.304	454	132	13	1	397	1	431	5.53e-135	414
sp|Q6PQQ4.2|BBM_ARATH	Phala.03G325300.1.p	52.361	466	157	13	1	418	1	449	5.86e-135	414
sp|Q6PQQ4.2|BBM_ARATH	FvH4_6g00160.t2	49.32	515	142	15	6	403	4	516	6.45e-135	419
sp|Q6PQQ4.2|BBM_ARATH	EL10Ac4g10015.1	52.697	482	129	13	1	397	1	468	7.87e-135	415
sp|Q6PQQ4.2|BBM_ARATH	Dioal.1602s0024.1.p	40.483	746	261	21	1	583	1	726	1.79e-134	414
sp|Q6PQQ4.2|BBM_ARATH	Glyma.10G171400.1.p	52.248	467	169	14	1	449	1	431	2.12e-134	409
sp|Q6PQQ4.2|BBM_ARATH	Nycol.C00125.1.p	46.812	549	166	17	2	440	3	535	3.33e-134	413
sp|Q6PQQ4.2|BBM_ARATH	ELECO.r07.1BG0093130.1	52.22	473	143	11	1	396	1	467	3.48e-134	414
sp|Q6PQQ4.2|BBM_ARATH	Pahal.1G306100.1.p	50	480	157	12	1	403	1	474	4.04e-134	412
sp|Q6PQQ4.2|BBM_ARATH	Gohir.D07G129500.1.p	76.923	247	53	1	150	396	112	354	5.76e-134	407
sp|Q6PQQ4.2|BBM_ARATH	Caden.08G179900.1.p	55.89	399	126	8	1	397	1	351	2.04e-133	406
sp|Q6PQQ4.2|BBM_ARATH	evm.model.AsparagusV1_04.1932	51.927	441	158	10	1	429	46	444	2.83e-133	405
sp|Q6PQQ4.2|BBM_ARATH	DCAR_023899	42.213	687	276	21	2	584	3	672	3.89e-133	409
sp|Q6PQQ4.2|BBM_ARATH	Prupe.6G364100.1.p	46.863	542	138	14	1	397	1	537	5.57e-133	415
sp|Q6PQQ4.2|BBM_ARATH	Sobic.003G390600.1.p	50.314	477	156	9	1	403	1	470	6.27e-133	410
sp|Q6PQQ4.2|BBM_ARATH	ELECO.r07.2BG0192980.1	52.381	462	149	13	1	397	1	456	6.76e-133	409
sp|Q6PQQ4.2|BBM_ARATH	Misin05G355700.1.p	51.163	473	151	10	3	403	2	466	7.19e-133	410
sp|Q6PQQ4.2|BBM_ARATH	Phala.06G154200.1.p	44.205	604	233	18	1	518	1	586	7.56e-133	408
sp|Q6PQQ4.2|BBM_ARATH	Phala.09G086800.1.p	66.883	308	78	6	92	397	98	383	9.19e-133	405
sp|Q6PQQ4.2|BBM_ARATH	Aco011417.1	49.395	496	146	15	1	396	1	491	1.53e-132	411
sp|Q6PQQ4.2|BBM_ARATH	Kaladp0031s0093.1.p	53.03	462	108	12	40	401	8	460	1.84e-132	409
sp|Q6PQQ4.2|BBM_ARATH	Thint.V0146000.1.p	50.972	463	158	13	1	397	1	460	2.48e-132	407
sp|Q6PQQ4.2|BBM_ARATH	Brdisv1pangenome1037228m.p	52.477	444	149	13	1	397	1	429	4.28e-132	407
sp|Q6PQQ4.2|BBM_ARATH	Brdisv1ABR21022446m.p	52.477	444	149	13	1	397	1	429	4.36e-132	407
sp|Q6PQQ4.2|BBM_ARATH	HORVU.MOREX.r3.2HG0179920.1	50.972	463	158	13	1	397	1	460	6.67e-132	406
sp|Q6PQQ4.2|BBM_ARATH	Gohir.A07G125100.1.p	76.613	248	53	2	150	396	112	355	1.11e-131	401
sp|Q6PQQ4.2|BBM_ARATH	Gobar.A07G136000.1.p	76.613	248	53	2	150	396	112	355	1.11e-131	401
sp|Q6PQQ4.2|BBM_ARATH	Misin09G112500.1.p	65.461	304	91	2	93	396	31	320	1.11e-131	401
sp|Q6PQQ4.2|BBM_ARATH	Gobar.D07G139000.1.p	76.613	248	53	2	150	396	112	355	1.31e-131	401
sp|Q6PQQ4.2|BBM_ARATH	evm.model.AsparagusV1_09.541	61.714	350	87	9	192	515	83	411	1.73e-131	399
sp|Q6PQQ4.2|BBM_ARATH	ELECO.r07.1AG0043220.1	50.743	471	152	12	1	396	1	466	5.36e-131	406
sp|Q6PQQ4.2|BBM_ARATH	Nycol.I00170.2.p	49.687	479	153	10	1	397	1	473	5.79e-131	404
sp|Q6PQQ4.2|BBM_ARATH	Nycol.I00170.1.p	49.687	479	153	10	1	397	1	473	5.79e-131	404
sp|Q6PQQ4.2|BBM_ARATH	GSMUA_Achr5P25620_001	41.864	633	228	24	1	583	1	543	7.03e-131	399
sp|Q6PQQ4.2|BBM_ARATH	Eucgr.B01460.1.p	50.321	467	169	10	1	426	1	445	8.47e-131	404
sp|Q6PQQ4.2|BBM_ARATH	maker-Fvb6-2-augustus-gene-270.50-mRNA-1	48.833	514	142	16	6	403	4	512	1.14e-130	408
sp|Q6PQQ4.2|BBM_ARATH	Pahal.8G088100.1.p	52.608	441	155	11	138	537	72	499	2.65e-130	397
sp|Q6PQQ4.2|BBM_ARATH	FvH4_6g00160.t1	48.738	515	142	16	6	403	2	511	2.95e-130	407
sp|Q6PQQ4.2|BBM_ARATH	gene21524-v2.0.a2-hybrid.t1	48.738	515	142	16	6	403	2	511	2.95e-130	407
sp|Q6PQQ4.2|BBM_ARATH	Thint.05G0250900.1.p	50.743	471	147	14	1	397	1	460	3.13e-130	401
sp|Q6PQQ4.2|BBM_ARATH	Manes.14G000900.1.p	55.276	398	134	8	1	397	1	355	4.17e-130	397
sp|Q6PQQ4.2|BBM_ARATH	Dioal.0370s0048.1.p	53.899	436	151	11	133	525	86	514	4.95e-130	399
sp|Q6PQQ4.2|BBM_ARATH	Pavir.1NG345600.3.p	50.313	479	157	14	1	403	1	474	6.52e-130	401
sp|Q6PQQ4.2|BBM_ARATH	Thint.16G0067100.1.p	39.94	671	244	18	1	534	1	649	6.92e-130	400
sp|Q6PQQ4.2|BBM_ARATH	Thint.07G0455800.1.p	65.046	329	78	7	136	429	157	483	8.62e-130	402
sp|Q6PQQ4.2|BBM_ARATH	Pahal.5G055600.1.p	63.077	325	81	3	133	418	152	476	1.06e-129	401
sp|Q6PQQ4.2|BBM_ARATH	Phala.02G202700.1.p	49.686	477	136	12	1	396	1	454	1.29e-129	400
sp|Q6PQQ4.2|BBM_ARATH	Thint.18G0344600.1.p	48.24	483	157	12	1	400	1	473	1.56e-129	400
sp|Q6PQQ4.2|BBM_ARATH	Hyque.14G010200.1.p	54.657	408	124	11	1	397	4	361	1.67e-129	396
sp|Q6PQQ4.2|BBM_ARATH	Pavag04G195400.1.p	49.275	483	159	12	1	403	1	477	1.67e-129	400
sp|Q6PQQ4.2|BBM_ARATH	Joasc.12G156000.1.p	84.932	219	25	1	192	402	262	480	2.63e-129	400
sp|Q6PQQ4.2|BBM_ARATH	Traes_2BL_EBA73F94F.1	50	468	156	13	1	397	1	461	3.02e-129	399
sp|Q6PQQ4.2|BBM_ARATH	Chala.01G310900.1.p	48.049	487	122	9	1	395	1	448	5.49e-129	399
sp|Q6PQQ4.2|BBM_ARATH	Pavir.1KG382700.1.p	50	476	157	13	1	403	1	468	6.32e-129	399
sp|Q6PQQ4.2|BBM_ARATH	Prupe.6G023000.1.p	54.229	402	132	10	1	397	4	358	7.23e-129	394
sp|Q6PQQ4.2|BBM_ARATH	MgNONTOL.D0602.1.p	55.392	408	124	13	1	397	1	361	7.69e-129	395
sp|Q6PQQ4.2|BBM_ARATH	Anaoc.0010s0674.1.p	75.397	252	48	3	150	397	113	354	8.82e-129	394
sp|Q6PQQ4.2|BBM_ARATH	FvH4_3g43100.t1	54.348	414	115	12	1	397	4	360	9.24e-129	394
sp|Q6PQQ4.2|BBM_ARATH	HORVU.MOREX.r3.6HG0594380.1	48.117	478	156	12	1	399	1	465	9.39e-129	397
sp|Q6PQQ4.2|BBM_ARATH	Qurub.01G195600.1	55.224	402	121	10	1	397	1	348	9.45e-129	394
sp|Q6PQQ4.2|BBM_ARATH	Medtr2g098180.1	54.386	399	132	10	5	397	4	358	1.17e-128	393
sp|Q6PQQ4.2|BBM_ARATH	Misin06G359700.1.p	49.79	476	155	11	1	403	1	465	1.33e-128	399
sp|Q6PQQ4.2|BBM_ARATH	Pavir.8KG224302.1.p	47.162	511	174	15	138	582	73	553	1.98e-128	393
sp|Q6PQQ4.2|BBM_ARATH	Thint.08G0464000.1.p	70.068	294	55	5	136	397	156	448	2.47e-128	398
sp|Q6PQQ4.2|BBM_ARATH	Potri.003G205700.1.p	75.51	245	55	2	154	397	115	355	4.29e-128	392
sp|Q6PQQ4.2|BBM_ARATH	Sapur.003G157900.1.p	75.51	245	55	2	154	397	115	355	4.49e-128	392
sp|Q6PQQ4.2|BBM_ARATH	HanXRQChr02g0056271	62.577	326	110	6	77	397	39	357	4.77e-128	392
sp|Q6PQQ4.2|BBM_ARATH	LOC_Os04g42570.1	49.474	475	149	13	1	395	1	464	5.65e-128	395
sp|Q6PQQ4.2|BBM_ARATH	GlysoPI483463.10G140700.1.p	50.625	480	167	17	1	449	1	441	6.22e-128	393
sp|Q6PQQ4.2|BBM_ARATH	Oeu052052.1	54.726	402	131	10	1	397	1	356	6.99e-128	391
sp|Q6PQQ4.2|BBM_ARATH	Sevir.5G421100.1.p	88.78	205	23	0	192	396	255	459	7.02e-128	397
sp|Q6PQQ4.2|BBM_ARATH	Hyque.14G010200.2.p	72.973	259	52	4	147	397	41	289	7.81e-128	389
sp|Q6PQQ4.2|BBM_ARATH	Seita.5G415800.1.p	88.78	205	23	0	192	396	255	459	8.16e-128	396
sp|Q6PQQ4.2|BBM_ARATH	Eucgr.J00792.1.p	60.411	341	116	6	61	397	31	356	9.35e-128	391
sp|Q6PQQ4.2|BBM_ARATH	Thint.06G0244800.1.p	50.216	462	157	13	1	397	1	454	9.95e-128	395
sp|Q6PQQ4.2|BBM_ARATH	Pavir.1NG345600.2.p	49.896	483	157	15	1	403	1	478	1.07e-127	395
sp|Q6PQQ4.2|BBM_ARATH	Misin08G199500.1.p	83.962	212	34	0	192	403	107	318	1.73e-127	390
sp|Q6PQQ4.2|BBM_ARATH	Acora.03G018500.1.p	46.63	549	170	15	1	430	1	545	1.84e-127	397
sp|Q6PQQ4.2|BBM_ARATH	Pavir.5KG698900.1.p	81.416	226	42	0	193	418	255	480	2.2e-127	395
sp|Q6PQQ4.2|BBM_ARATH	Thupl.29382008s0015.3.p	66.019	309	64	5	135	404	209	515	2.33e-127	397
sp|Q6PQQ4.2|BBM_ARATH	VuZN016.11G146700.2.p	54.863	401	122	12	5	397	3	352	2.34e-127	390
sp|Q6PQQ4.2|BBM_ARATH	MD03G1023900	54.613	401	129	10	1	397	4	355	2.45e-127	390
sp|Q6PQQ4.2|BBM_ARATH	Sapur.001G015500.1.p	54.364	401	133	10	1	397	1	355	2.91e-127	390
sp|Q6PQQ4.2|BBM_ARATH	Phacu.WLD.011G065500.1	54.613	401	122	12	5	397	3	351	3.94e-127	390
sp|Q6PQQ4.2|BBM_ARATH	Phvul.011G058000.1.p	54.613	401	122	12	5	397	3	351	4.21e-127	390
sp|Q6PQQ4.2|BBM_ARATH	Distr.0003s61364.1.p	52.068	411	153	5	1	397	1	381	4.89e-127	391
sp|Q6PQQ4.2|BBM_ARATH	Distr.0249s0664.1.p	52.068	411	153	5	1	397	1	381	4.89e-127	391
sp|Q6PQQ4.2|BBM_ARATH	Glyma.12G056300.1.p	54.293	396	132	10	5	397	3	352	5.2e-127	390
sp|Q6PQQ4.2|BBM_ARATH	Glyma.12G056300.4.p	54.293	396	132	10	5	397	3	352	5.2e-127	390
sp|Q6PQQ4.2|BBM_ARATH	Pavir.5NG012512.1.p	88.725	204	23	0	194	397	257	460	5.61e-127	394
sp|Q6PQQ4.2|BBM_ARATH	GlysoPI483463.12G051700.1.p	54.386	399	127	11	5	397	3	352	6.66e-127	389
sp|Q6PQQ4.2|BBM_ARATH	Zm00001d017207_P001	48.745	478	161	12	1	403	1	469	7.49e-127	393
sp|Q6PQQ4.2|BBM_ARATH	Potri.001G018400.1.p	54.726	402	129	12	1	397	1	354	8.56e-127	389
sp|Q6PQQ4.2|BBM_ARATH	maker-Fvb6-4-augustus-gene-24.29-mRNA-1	48.111	503	146	15	6	396	4	503	1.18e-126	397
sp|Q6PQQ4.2|BBM_ARATH	Thupl.29380719s0002.1.p	85.99	207	29	0	192	398	306	512	1.73e-126	394
sp|Q6PQQ4.2|BBM_ARATH	Thupl.29382008s0015.1.p	66.019	309	64	5	135	404	296	602	2.31e-126	397
sp|Q6PQQ4.2|BBM_ARATH	Pavag04G195400.2.p	48.861	483	158	13	1	403	1	474	3.85e-126	392
sp|Q6PQQ4.2|BBM_ARATH	Pavag03G369400.1.p	82.511	223	36	1	198	417	263	485	3.87e-126	392
sp|Q6PQQ4.2|BBM_ARATH	Roisl.0006s0181.1.p	85.507	207	29	1	192	397	172	378	5.41e-126	388
sp|Q6PQQ4.2|BBM_ARATH	BPChr10G28265	75.102	245	51	3	154	397	65	300	6.16e-126	385
sp|Q6PQQ4.2|BBM_ARATH	BPChr10G28420	75.102	245	51	3	154	397	65	300	6.16e-126	385
sp|Q6PQQ4.2|BBM_ARATH	Ca_02657	55.122	410	119	15	1	397	1	358	6.36e-126	386
sp|Q6PQQ4.2|BBM_ARATH	Cucsa.065430.1|PACid:16955045	85.437	206	29	1	193	397	32	237	7.26e-126	384
sp|Q6PQQ4.2|BBM_ARATH	Glyma.11G131900.3.p	75.709	247	56	4	153	397	113	357	7.73e-126	387
sp|Q6PQQ4.2|BBM_ARATH	GlysoPI483463.11G121200.1.p	75.709	247	56	4	153	397	113	357	8.81e-126	387
sp|Q6PQQ4.2|BBM_ARATH	Carub.0001s4009.1.p	85.507	207	29	1	192	397	174	380	9.36e-126	387
sp|Q6PQQ4.2|BBM_ARATH	Zm00001d042492_P001	50.108	463	155	10	1	395	1	455	9.91e-126	391
sp|Q6PQQ4.2|BBM_ARATH	Manes.06G167000.2.p	54.591	403	125	10	1	397	4	354	1.12e-125	386
sp|Q6PQQ4.2|BBM_ARATH	Manes.06G167000.1.p	54.591	403	125	10	1	397	4	354	1.12e-125	386
sp|Q6PQQ4.2|BBM_ARATH	AT1G51190.1	85.507	207	29	1	192	397	172	378	1.19e-125	387
sp|Q6PQQ4.2|BBM_ARATH	evm_27.model.AmTr_v1.0_scaffold00066.6	50	492	140	11	2	396	3	485	1.22e-125	394
sp|Q6PQQ4.2|BBM_ARATH	Sp1g37920.1	85.507	207	29	1	192	397	159	365	1.26e-125	386
sp|Q6PQQ4.2|BBM_ARATH	Araha.20205s0001.1.p	85.507	207	29	1	192	397	172	378	1.29e-125	385
sp|Q6PQQ4.2|BBM_ARATH	Podel.18G092500.1.p	53.266	398	134	6	3	396	5	354	1.36e-125	385
sp|Q6PQQ4.2|BBM_ARATH	ELECO.r07.9BG0704320.1	66.556	302	81	6	97	397	27	309	1.36e-125	385
sp|Q6PQQ4.2|BBM_ARATH	Ca_18894	53.788	396	138	10	5	397	3	356	1.57e-125	386
sp|Q6PQQ4.2|BBM_ARATH	PSR90212	54.815	405	126	11	1	397	1	356	1.74e-125	385
sp|Q6PQQ4.2|BBM_ARATH	Sevir.1G236300.1.p	83.491	212	35	0	192	403	263	474	1.95e-125	390
sp|Q6PQQ4.2|BBM_ARATH	Seita.1G232200.1.p	83.491	212	35	0	192	403	263	474	1.95e-125	390
sp|Q6PQQ4.2|BBM_ARATH	AL1G58990.t1	85.507	207	29	1	192	397	172	378	1.95e-125	386
sp|Q6PQQ4.2|BBM_ARATH	Manes.14G154900.1.p	53.197	391	149	6	6	396	11	367	2.47e-125	385
sp|Q6PQQ4.2|BBM_ARATH	ELECO.r07.2AG0137380.1	50.431	464	149	14	1	397	1	450	2.85e-125	389
sp|Q6PQQ4.2|BBM_ARATH	Lalb_Chr19g0138171	54.637	399	135	12	1	397	1	355	3.19e-125	385
sp|Q6PQQ4.2|BBM_ARATH	CiPaw.01G218700.1.p	50.667	450	145	10	4	401	1	425	3.5e-125	385
sp|Q6PQQ4.2|BBM_ARATH	Anaoc.0005s0743.1.p	74.297	249	53	3	150	397	110	348	3.84e-125	384
sp|Q6PQQ4.2|BBM_ARATH	Glyma.12G056300.2.p	53.827	405	126	12	5	397	3	358	4.31e-125	385
sp|Q6PQQ4.2|BBM_ARATH	Glyma.12G056300.3.p	53.827	405	126	12	5	397	3	358	4.31e-125	385
sp|Q6PQQ4.2|BBM_ARATH	Thecc.09G227300.1.p	73.81	252	49	4	150	397	115	353	5.13e-125	384
sp|Q6PQQ4.2|BBM_ARATH	AH010935-RA	56.464	379	123	7	58	397	14	389	5.22e-125	385
sp|Q6PQQ4.2|BBM_ARATH	Prupe.3G042000.1.p	48.008	477	146	8	4	401	1	454	5.62e-125	385
sp|Q6PQQ4.2|BBM_ARATH	VIT_206s0004g01800.2	74.694	245	52	3	154	397	86	321	6.11e-125	383
sp|Q6PQQ4.2|BBM_ARATH	evm.model.supercontig_84.82	53.563	407	132	11	1	397	1	360	6.4e-125	384
sp|Q6PQQ4.2|BBM_ARATH	DCAR_031571	53.234	402	138	11	1	397	1	357	7.03e-125	384
sp|Q6PQQ4.2|BBM_ARATH	Traes_2BL_EBA73F94F.2	49.359	468	156	14	1	397	1	458	7.49e-125	387
sp|Q6PQQ4.2|BBM_ARATH	AUR62000095-RA	53.071	407	133	11	1	397	1	359	8.54e-125	384
sp|Q6PQQ4.2|BBM_ARATH	Potri.006G167700.1.p	53.535	396	142	7	2	396	4	358	8.73e-125	384
sp|Q6PQQ4.2|BBM_ARATH	Poman.06G141000.1.p	53.535	396	142	7	2	396	4	358	9.7e-125	384
sp|Q6PQQ4.2|BBM_ARATH	Solyc11g061750.1.1	53.563	407	137	11	1	397	1	365	1.2e-124	384
sp|Q6PQQ4.2|BBM_ARATH	Poman.18G069400.1.p	53.695	406	130	9	3	401	5	359	1.35e-124	383
sp|Q6PQQ4.2|BBM_ARATH	Sobic.004G214300.1.p	49.689	483	156	15	1	403	1	476	1.51e-124	388
sp|Q6PQQ4.2|BBM_ARATH	Glyma.16G007400.1.p	50.444	450	162	10	4	403	1	439	1.64e-124	384
sp|Q6PQQ4.2|BBM_ARATH	Cocit.E0646.1.p	57.641	373	119	8	89	426	79	447	1.87e-124	387
sp|Q6PQQ4.2|BBM_ARATH	maker-Fvb3-4-augustus-gene-19.46-mRNA-1	53.365	416	116	13	1	397	1	357	2.52e-124	383
sp|Q6PQQ4.2|BBM_ARATH	Potri.018G091600.1.p	54.115	401	126	9	3	396	5	354	2.6e-124	382
sp|Q6PQQ4.2|BBM_ARATH	MD11G1028800	74	250	56	3	149	397	122	363	2.66e-124	383
sp|Q6PQQ4.2|BBM_ARATH	AH011126-RA	68.231	277	79	3	192	464	97	368	2.74e-124	382
sp|Q6PQQ4.2|BBM_ARATH	HORVU.MOREX.r3.3HG0305370.1	69.048	294	55	6	136	397	156	445	3.75e-124	387
sp|Q6PQQ4.2|BBM_ARATH	CiPaw.14G121100.1.p	53.483	402	127	12	1	397	1	347	4.15e-124	382
sp|Q6PQQ4.2|BBM_ARATH	Thint.09G0499100.1.p	68.707	294	56	6	136	397	156	445	4.45e-124	387
sp|Q6PQQ4.2|BBM_ARATH	FvH4_3g43100.t2	53.623	414	115	13	1	397	4	357	5.08e-124	382
sp|Q6PQQ4.2|BBM_ARATH	gene20607-v1.0-hybrid.t1	53.623	414	115	13	1	397	4	357	5.08e-124	382
sp|Q6PQQ4.2|BBM_ARATH	Oropetium_20150105_02755A	48.755	482	146	15	1	400	1	463	5.43e-124	385
sp|Q6PQQ4.2|BBM_ARATH	CKAN_00018900	39.168	697	242	25	4	584	1	631	5.94e-124	384
sp|Q6PQQ4.2|BBM_ARATH	maker-Fvb3-1-augustus-gene-19.38-mRNA-1	53.14	414	117	12	1	397	4	357	6.23e-124	382
sp|Q6PQQ4.2|BBM_ARATH	Qurub.05G270800.1	48.312	474	160	9	4	409	1	457	7.37e-124	382
sp|Q6PQQ4.2|BBM_ARATH	Qurub.05G270800.2	48.312	474	159	10	4	409	1	456	8.5e-124	382
sp|Q6PQQ4.2|BBM_ARATH	Medtr4g065370.1	83.099	213	35	1	186	397	142	354	9.13e-124	381
sp|Q6PQQ4.2|BBM_ARATH	Caden.05G026800.1.p	48.203	473	161	10	4	409	1	456	1.07e-123	382
sp|Q6PQQ4.2|BBM_ARATH	Distr.0005s237500.1.p	72.653	245	66	1	154	397	121	365	1.08e-123	382
sp|Q6PQQ4.2|BBM_ARATH	Distr.0228s0133.1.p	72.653	245	66	1	154	397	121	365	1.08e-123	382
sp|Q6PQQ4.2|BBM_ARATH	Lsat_1_v5_gn_6_48361.1	53.846	403	136	12	1	397	1	359	1.56e-123	380
sp|Q6PQQ4.2|BBM_ARATH	maker-Fvb3-2-snap-gene-298.49-mRNA-1	52.225	427	118	13	1	397	1	371	1.61e-123	381
sp|Q6PQQ4.2|BBM_ARATH	Poman.03G181100.1.p	74.286	245	55	3	154	397	115	352	1.67e-123	380
sp|Q6PQQ4.2|BBM_ARATH	Ptrif.0002s0299.1.p	74.206	252	45	5	154	397	116	355	1.75e-123	380
sp|Q6PQQ4.2|BBM_ARATH	AT3G20840.1	72.441	254	56	4	154	397	120	369	2.22e-123	381
sp|Q6PQQ4.2|BBM_ARATH	Thupl.29379116s0022.1.p	83.491	212	34	1	186	397	248	458	2.46e-123	385
sp|Q6PQQ4.2|BBM_ARATH	AL3G34780.t1	82.464	211	35	2	189	397	159	369	4.56e-123	380
sp|Q6PQQ4.2|BBM_ARATH	maker-Fvb3-3-augustus-gene-279.40-mRNA-1	73.6	250	57	3	149	397	116	357	6.1e-123	379
sp|Q6PQQ4.2|BBM_ARATH	LOC_Os01g67410.1	87	200	26	0	198	397	271	470	6.68e-123	384
sp|Q6PQQ4.2|BBM_ARATH	Camar.1727s0001.1.p	84.135	208	29	2	191	397	171	375	9.3e-123	379
sp|Q6PQQ4.2|BBM_ARATH	Thecc.09G176500.1.p	53.266	398	148	7	2	399	11	370	9.64e-123	379
sp|Q6PQQ4.2|BBM_ARATH	Brara.F00263.1.p	84.541	207	28	2	192	397	139	342	9.69e-123	378
sp|Q6PQQ4.2|BBM_ARATH	Chala.05G192000.1.p	48.837	473	157	14	1	397	1	464	1.36e-122	382
sp|Q6PQQ4.2|BBM_ARATH	Poman.01G015800.1.p	53.616	401	132	12	1	397	1	351	1.47e-122	378
sp|Q6PQQ4.2|BBM_ARATH	Lesat.0052s0213.1.p	53.237	417	131	12	1	397	1	373	1.56e-122	379
sp|Q6PQQ4.2|BBM_ARATH	Phacu.CVR.011G066200.1	53.865	401	122	13	5	397	3	348	1.73e-122	378
sp|Q6PQQ4.2|BBM_ARATH	Bostr.26833s0517.1.p	66.327	294	85	4	96	388	98	378	1.78e-122	378
sp|Q6PQQ4.2|BBM_ARATH	GlysoPI483463.16G006400.1.p	68.364	275	78	3	138	403	1	275	2.02e-122	373
sp|Q6PQQ4.2|BBM_ARATH	Ciclev10014809m|PACid:20819341	74.286	245	57	3	154	397	116	355	2.07e-122	378
sp|Q6PQQ4.2|BBM_ARATH	Pl11G0000066100.1.v1	53.865	401	122	13	5	397	3	348	2.14e-122	377
sp|Q6PQQ4.2|BBM_ARATH	Thhalv10011353m	84.541	207	28	2	192	397	172	375	2.4e-122	378
sp|Q6PQQ4.2|BBM_ARATH	Phacu.WLD.010G152700.1	48.608	467	176	11	4	417	1	456	3.43e-122	378
sp|Q6PQQ4.2|BBM_ARATH	Potri.018G091600.3.p	52.038	417	150	7	3	396	5	394	4.6e-122	378
sp|Q6PQQ4.2|BBM_ARATH	Phvul.010G130200.1.p	48.608	467	176	11	4	417	1	456	4.84e-122	378
sp|Q6PQQ4.2|BBM_ARATH	Caamp.1041s1870.1.p	83.575	207	30	2	192	397	173	376	4.86e-122	377
sp|Q6PQQ4.2|BBM_ARATH	Brdisv1pangenome1059019m.p	47.609	481	157	13	1	397	1	470	5.28e-122	381
sp|Q6PQQ4.2|BBM_ARATH	Brdisv1ABR21042434m.p	47.609	481	157	13	1	397	1	470	5.28e-122	381
sp|Q6PQQ4.2|BBM_ARATH	Clevi.0019s0334.1.p	73.387	248	59	3	154	397	130	374	5.4e-122	377
sp|Q6PQQ4.2|BBM_ARATH	Clevi.0044s0014.1.p	73.387	248	59	3	154	397	130	374	5.4e-122	377
sp|Q6PQQ4.2|BBM_ARATH	Isati.0421s0031.1.p	84.058	207	29	2	192	397	172	375	6.66e-122	377
sp|Q6PQQ4.2|BBM_ARATH	Thupl.29382008s0015.2.p	65.049	309	64	6	135	404	296	599	7.25e-122	385
sp|Q6PQQ4.2|BBM_ARATH	Cagra.2093s0009.1.p	84.541	207	28	2	192	397	174	377	7.64e-122	377
sp|Q6PQQ4.2|BBM_ARATH	Gobar.D08G099200.1.p	78.899	218	45	1	182	399	155	371	7.75e-122	376
sp|Q6PQQ4.2|BBM_ARATH	Carub.0008s1791.1.p	85.294	204	29	1	185	388	175	377	7.86e-122	376
sp|Q6PQQ4.2|BBM_ARATH	Caamp.1040s0649.1.p	62.987	308	103	3	81	388	85	381	8.01e-122	377
sp|Q6PQQ4.2|BBM_ARATH	Gohir.D08G093500.1.p	78.899	218	45	1	182	399	155	371	8.45e-122	376
sp|Q6PQQ4.2|BBM_ARATH	Bostr.26675s0071.1.p	84.541	207	28	2	192	397	172	375	8.46e-122	377
sp|Q6PQQ4.2|BBM_ARATH	Cagra.2848s0022.1.p	85.294	204	29	1	185	388	175	377	9.54e-122	376
sp|Q6PQQ4.2|BBM_ARATH	Lesat.0052s0213.2.p	83.575	207	30	2	192	397	121	324	9.89e-122	375
sp|Q6PQQ4.2|BBM_ARATH	GlysoPI483463.13G066800.1.p	87.692	195	23	1	194	388	131	324	1.01e-121	375
sp|Q6PQQ4.2|BBM_ARATH	GlysoPI483463.13G066800.1.p	35.87	92	51	1	291	374	126	217	8.85e-08	62.4
sp|Q6PQQ4.2|BBM_ARATH	Glyma.13G096900.1.p	87.692	195	23	1	194	388	131	324	1.05e-121	375
sp|Q6PQQ4.2|BBM_ARATH	Glyma.13G096900.1.p	35.87	92	51	1	291	374	126	217	8.87e-08	62.4
sp|Q6PQQ4.2|BBM_ARATH	Ibeam.1032s0008.1.p	67.509	277	71	4	137	397	104	377	1.06e-121	376
sp|Q6PQQ4.2|BBM_ARATH	VuZN016.10G142100.1.p	49.782	458	158	9	4	403	1	444	1.07e-121	377
sp|Q6PQQ4.2|BBM_ARATH	Joasc.08G010700.2.p	85.859	198	27	1	192	389	78	274	1.3e-121	371
sp|Q6PQQ4.2|BBM_ARATH	Joasc.08G010700.3.p	85.859	198	27	1	192	389	78	274	1.3e-121	371
sp|Q6PQQ4.2|BBM_ARATH	Crahi.0405s0037.1.p	84.541	207	28	2	192	397	173	376	1.33e-121	376
sp|Q6PQQ4.2|BBM_ARATH	Misin07G403300.1.p	48.654	483	158	15	1	403	1	473	1.78e-121	380
sp|Q6PQQ4.2|BBM_ARATH	Thlar.0014s0333.1.p	84.058	207	29	2	192	397	172	375	1.87e-121	376
sp|Q6PQQ4.2|BBM_ARATH	Lalb_Chr13g0300191	88.718	195	21	1	194	388	142	335	1.9e-121	374
sp|Q6PQQ4.2|BBM_ARATH	Glyma.11G131900.4.p	74.494	247	56	5	153	397	113	354	1.92e-121	375
sp|Q6PQQ4.2|BBM_ARATH	GlysoPI483463.17G057600.1.p	87.692	195	23	1	194	388	135	328	2.05e-121	374
sp|Q6PQQ4.2|BBM_ARATH	Glyma.17G062600.2.p	87.692	195	23	1	194	388	135	328	2.29e-121	374
sp|Q6PQQ4.2|BBM_ARATH	Traes_2BL_EBA73F94F.3	54.945	364	117	5	81	397	43	406	2.46e-121	377
sp|Q6PQQ4.2|BBM_ARATH	Phala.06G256200.1.p	85.149	202	29	1	190	391	89	289	2.48e-121	371
sp|Q6PQQ4.2|BBM_ARATH	Ca_03239	83.173	208	34	1	194	401	138	344	2.55e-121	374
sp|Q6PQQ4.2|BBM_ARATH	VIT_211s0052g00840.1	71.875	256	62	3	186	432	117	371	2.84e-121	373
sp|Q6PQQ4.2|BBM_ARATH	Alyli.0207s0095.1.p	79.018	224	40	2	185	408	177	393	2.93e-121	375
sp|Q6PQQ4.2|BBM_ARATH	Eruve.12493s0001.1.p	85.279	197	26	1	192	388	122	315	2.99e-121	366
sp|Q6PQQ4.2|BBM_ARATH	Sialb.0091s0058.1.p	82.381	210	36	1	193	402	185	393	3.39e-121	375
sp|Q6PQQ4.2|BBM_ARATH	Sialb.0007s0324.1.p	83.575	207	30	2	192	397	171	374	3.48e-121	375
sp|Q6PQQ4.2|BBM_ARATH	Ptrif.0001s2339.1.p	87.817	197	23	1	192	388	181	376	3.8e-121	375
sp|Q6PQQ4.2|BBM_ARATH	Alyli.0085s0082.1.p	71.094	256	59	3	154	397	123	375	3.81e-121	375
sp|Q6PQQ4.2|BBM_ARATH	Sapur.006G137200.1.p	63.934	305	97	5	84	388	59	350	4.52e-121	374
sp|Q6PQQ4.2|BBM_ARATH	Pl10G0000322800.1.v1	47.863	468	172	9	4	414	1	453	4.97e-121	375
sp|Q6PQQ4.2|BBM_ARATH	Sapur.018G067800.1.p	52.645	397	139	7	3	396	5	355	5.09e-121	374
sp|Q6PQQ4.2|BBM_ARATH	Alyli.0150s0067.1.p	71.094	256	59	3	154	397	123	375	5.31e-121	375
sp|Q6PQQ4.2|BBM_ARATH	Phacu.CVR.003G177000.1	64.483	290	80	4	122	396	53	334	5.38e-121	373
sp|Q6PQQ4.2|BBM_ARATH	Phacu.WLD.003G170100.1	64.483	290	80	4	122	396	53	334	5.38e-121	373
sp|Q6PQQ4.2|BBM_ARATH	Desop.0196s0156.1.p	71.094	256	59	3	154	397	123	375	5.79e-121	375
sp|Q6PQQ4.2|BBM_ARATH	Myper.0044s0433.1.p	83.575	207	30	2	192	397	172	375	6.95e-121	374
sp|Q6PQQ4.2|BBM_ARATH	Medtr4g127930.1	87.179	195	24	1	194	388	146	339	6.99e-121	372
sp|Q6PQQ4.2|BBM_ARATH	Joasc.08G010700.1.p	85.859	198	27	1	192	389	99	295	7.23e-121	370
sp|Q6PQQ4.2|BBM_ARATH	Caden.05G026800.2.p	64.626	294	82	4	138	409	97	390	8.45e-121	372
sp|Q6PQQ4.2|BBM_ARATH	Pl03G0000217500.1.v1	67.029	276	68	4	128	388	61	328	1.13e-120	372
sp|Q6PQQ4.2|BBM_ARATH	LOC_Os11g19060.1	61.145	332	112	4	97	418	53	377	1.29e-120	374
sp|Q6PQQ4.2|BBM_ARATH	Aqcoe7G319400.1.p	78.696	230	44	3	161	388	145	371	1.52e-120	373
sp|Q6PQQ4.2|BBM_ARATH	CKAN_00368200	86.802	197	25	1	192	388	110	305	1.54e-120	370
sp|Q6PQQ4.2|BBM_ARATH	Ciclev10007849m|PACid:20793075	87.31	197	24	1	192	388	182	377	1.8e-120	374
sp|Q6PQQ4.2|BBM_ARATH	Prupe.1G084900.1.p	55.584	394	124	12	2	388	3	352	1.8e-120	373
sp|Q6PQQ4.2|BBM_ARATH	CiPaw.08G035700.1.p	54.264	387	119	6	2	388	3	331	1.83e-120	371
sp|Q6PQQ4.2|BBM_ARATH	Phvul.003G144500.1.p	84.236	203	31	1	194	396	133	334	1.94e-120	372
sp|Q6PQQ4.2|BBM_ARATH	Mamar.0052s0947.1.p	83.575	207	30	2	192	397	172	375	2.18e-120	373
sp|Q6PQQ4.2|BBM_ARATH	Alyli.0151s0042.1.p	78.571	224	41	2	185	408	177	393	2.21e-120	373
sp|Q6PQQ4.2|BBM_ARATH	Bol018822	71.2	250	63	3	154	397	73	319	2.23e-120	372
sp|Q6PQQ4.2|BBM_ARATH	Thint.17G0325700.1.p	39.819	663	253	21	1	534	1	646	2.37e-120	376
sp|Q6PQQ4.2|BBM_ARATH	Myper.0010s0360.1.p	58.14	344	117	4	81	411	86	415	2.41e-120	373
sp|Q6PQQ4.2|BBM_ARATH	Gobar.A08G090700.1.p	78.899	218	45	1	182	399	159	375	2.86e-120	372
sp|Q6PQQ4.2|BBM_ARATH	Gohir.A08G083800.5.p	78.899	218	45	1	182	399	159	375	3.22e-120	372
sp|Q6PQQ4.2|BBM_ARATH	AT5G57390.1	65.763	295	85	4	96	388	100	380	3.22e-120	372
sp|Q6PQQ4.2|BBM_ARATH	Caden.01G396800.1.p	86.935	199	25	1	190	388	148	345	3.62e-120	371
sp|Q6PQQ4.2|BBM_ARATH	Qurub.02G406400.1	86.935	199	25	1	190	388	142	339	4.21e-120	371
sp|Q6PQQ4.2|BBM_ARATH	Sp6g19110.1	87.755	196	23	1	193	388	188	382	4.28e-120	372
sp|Q6PQQ4.2|BBM_ARATH	CiPaw.07G192800.1.p	53.03	396	106	8	2	388	3	327	5.1e-120	370
sp|Q6PQQ4.2|BBM_ARATH	Thlar.0029s0072.2.p	87.245	196	24	1	193	388	184	378	5.59e-120	372
sp|Q6PQQ4.2|BBM_ARATH	Glyma.16G007400.2.p	49.778	450	162	11	4	403	1	436	5.63e-120	372
sp|Q6PQQ4.2|BBM_ARATH	GlysoPI483463.07G034300.1.p	49.342	456	160	11	4	403	1	441	6.14e-120	372
sp|Q6PQQ4.2|BBM_ARATH	Glyma.07G038200.1.p	49.342	456	160	11	4	403	1	441	6.14e-120	372
sp|Q6PQQ4.2|BBM_ARATH	Isati.2165s0012.1.p	82.692	208	31	3	192	397	159	363	6.28e-120	367
sp|Q6PQQ4.2|BBM_ARATH	Araha.3696s0007.1.p	84.466	206	29	2	185	388	176	380	7.19e-120	371
sp|Q6PQQ4.2|BBM_ARATH	HORVU.MOREX.r3.7HG0740370.1	75.641	234	55	2	179	411	99	331	7.62e-120	368
sp|Q6PQQ4.2|BBM_ARATH	Crahi.0338s0029.1.p	83.092	207	31	2	192	397	172	375	7.75e-120	372
sp|Q6PQQ4.2|BBM_ARATH	Crahi.0191s0001.1.p	87.245	196	24	1	193	388	183	377	8.54e-120	371
sp|Q6PQQ4.2|BBM_ARATH	Lalb_Chr01g0003341	73.878	245	47	5	158	397	120	352	1e-119	370
sp|Q6PQQ4.2|BBM_ARATH	Mamar.0029s0927.1.p	70.8	250	64	3	154	397	120	366	1.17e-119	371
sp|Q6PQQ4.2|BBM_ARATH	Ibeam.5915s0004.1.p	70.8	250	64	3	154	397	118	364	1.26e-119	371
sp|Q6PQQ4.2|BBM_ARATH	Isati.2338s0009.1.p	81.905	210	33	3	190	397	115	321	1.36e-119	369
sp|Q6PQQ4.2|BBM_ARATH	Gohir.A08G083800.2.p	78.899	218	45	1	182	399	220	436	1.39e-119	372
sp|Q6PQQ4.2|BBM_ARATH	Eruve.3862s0009.1.p	87.245	196	24	1	193	388	183	377	1.41e-119	370
sp|Q6PQQ4.2|BBM_ARATH	VuZN016.03G362100.1.p	84.653	202	30	1	187	388	128	328	1.48e-119	369
sp|Q6PQQ4.2|BBM_ARATH	Seita.4G191300.1.p	59.202	326	92	5	94	413	47	337	1.51e-119	367
sp|Q6PQQ4.2|BBM_ARATH	Isati.0206s0029.1.p	84.058	207	29	2	192	397	172	375	1.54e-119	376
sp|Q6PQQ4.2|BBM_ARATH	Sevir.4G201000.1.p	59.202	326	92	5	94	413	47	337	1.61e-119	367
sp|Q6PQQ4.2|BBM_ARATH	Sialb.0886s0014.1.p	83.092	207	31	2	192	397	174	377	1.71e-119	371
sp|Q6PQQ4.2|BBM_ARATH	Sialb.0296s0072.1.p	83.092	207	31	2	192	397	174	377	1.71e-119	371
sp|Q6PQQ4.2|BBM_ARATH	Brara.E01642.2.p	83.092	207	31	2	192	397	170	373	2.03e-119	370
sp|Q6PQQ4.2|BBM_ARATH	Brara.E01642.1.p	83.092	207	31	2	192	397	170	373	2.03e-119	370
sp|Q6PQQ4.2|BBM_ARATH	Bol014226	87.245	196	24	1	193	388	179	373	2.09e-119	370
sp|Q6PQQ4.2|BBM_ARATH	Ibeam.4440s0001.1.p	81.019	216	34	2	189	404	180	388	2.17e-119	370
sp|Q6PQQ4.2|BBM_ARATH	Kaladp0037s0267.1.p	72.332	253	59	4	153	397	108	357	2.33e-119	370
sp|Q6PQQ4.2|BBM_ARATH	Kalax.0026s0052.1.p	72.332	253	59	4	153	397	108	357	2.45e-119	370
sp|Q6PQQ4.2|BBM_ARATH	Pavir.7NG373200.4.p	86.979	192	24	1	198	389	52	242	2.58e-119	365
sp|Q6PQQ4.2|BBM_ARATH	Lesat.0019s0102.1.p	71.825	252	55	5	154	397	117	360	2.74e-119	370
sp|Q6PQQ4.2|BBM_ARATH	Distr.0004s40600.1.p	61.905	315	91	3	96	410	94	379	2.82e-119	369
sp|Q6PQQ4.2|BBM_ARATH	Ceric.10G056200.2.p	59.159	333	75	3	125	396	306	638	2.83e-119	380
sp|Q6PQQ4.2|BBM_ARATH	Bol019537	75.641	234	29	2	192	397	175	408	3.12e-119	371
sp|Q6PQQ4.2|BBM_ARATH	Thhalv10013143m	87.755	196	23	1	193	388	184	378	3.16e-119	370
sp|Q6PQQ4.2|BBM_ARATH	Mamar.0001s0307.1.p	63.907	302	98	3	96	397	99	389	3.3e-119	370
sp|Q6PQQ4.2|BBM_ARATH	EL10Ac4g10300.1	51.395	430	129	14	1	397	4	386	3.3e-119	371
sp|Q6PQQ4.2|BBM_ARATH	Aqcoe1G027300.1.p	71.26	254	59	6	143	396	107	346	3.74e-119	368
sp|Q6PQQ4.2|BBM_ARATH	Camar.0992s0002.1.p	87.245	196	24	1	193	388	182	376	3.76e-119	369
sp|Q6PQQ4.2|BBM_ARATH	Sp3g18860.1	81.905	210	33	3	190	397	158	364	4.41e-119	370
sp|Q6PQQ4.2|BBM_ARATH	Ceric.10G056200.1.p	59.159	333	75	3	125	396	328	660	4.51e-119	380
sp|Q6PQQ4.2|BBM_ARATH	Bostr.19424s0566.1.p	70.866	254	57	5	154	397	120	366	4.73e-119	370
sp|Q6PQQ4.2|BBM_ARATH	Thlar.0029s0072.1.p	87.245	196	24	1	193	388	184	378	4.91e-119	370
sp|Q6PQQ4.2|BBM_ARATH	Crahi.0163s0004.1.p	70.8	250	64	3	154	397	112	358	4.95e-119	369
sp|Q6PQQ4.2|BBM_ARATH	Nycol.C01001.1.p	86.07	201	27	1	193	393	141	340	5.66e-119	367
sp|Q6PQQ4.2|BBM_ARATH	Brdisv1ABR21038383m.p	83.495	206	31	1	192	397	269	471	5.89e-119	373
sp|Q6PQQ4.2|BBM_ARATH	Thint.06G0604500.1.p	83.01	206	32	2	185	388	110	314	6.53e-119	366
sp|Q6PQQ4.2|BBM_ARATH	Thhalv10020382m	51.084	415	135	10	1	397	1	365	6.57e-119	369
sp|Q6PQQ4.2|BBM_ARATH	Pavir.4NG265600.1.p	74.38	242	53	4	180	413	100	340	6.87e-119	366
sp|Q6PQQ4.2|BBM_ARATH	Myper.0028s0721.1.p	81.905	210	33	3	190	397	157	363	7.2e-119	369
sp|Q6PQQ4.2|BBM_ARATH	Cocit.C1340.1.p	85.427	199	28	1	198	396	165	362	7.27e-119	369
sp|Q6PQQ4.2|BBM_ARATH	Carub.0003s2080.1.p	81.905	210	33	3	190	397	159	365	7.78e-119	369
sp|Q6PQQ4.2|BBM_ARATH	ELECO.r07.4AG0301190.1	72.47	247	61	5	198	439	124	368	7.86e-119	366
sp|Q6PQQ4.2|BBM_ARATH	LOC_Os02g40070.1	82.927	205	32	1	192	396	285	486	8.37e-119	373
sp|Q6PQQ4.2|BBM_ARATH	Brdisv1pangenome1046662m.p	83.495	206	31	1	192	397	273	475	8.57e-119	373
sp|Q6PQQ4.2|BBM_ARATH	Hyque.01G230800.1.p	73.64	239	47	2	184	407	121	358	9.66e-119	367
sp|Q6PQQ4.2|BBM_ARATH	Hyque.01G230800.1.p	33.333	108	63	2	282	381	117	223	2.78e-08	63.9
sp|Q6PQQ4.2|BBM_ARATH	evm.model.AsparagusV1_02.1024	44.547	541	187	16	88	583	26	498	1.03e-118	367
sp|Q6PQQ4.2|BBM_ARATH	Sialb.0054s0383.1.p	52.415	414	126	14	1	397	1	360	1.08e-118	368
sp|Q6PQQ4.2|BBM_ARATH	HORVU.MOREX.r3.2HG0203350.1	83.01	206	32	2	185	388	106	310	1.13e-118	366
sp|Q6PQQ4.2|BBM_ARATH	Thint.07G0209100.1.p	87.113	194	24	1	198	391	123	315	1.14e-118	365
sp|Q6PQQ4.2|BBM_ARATH	Cagra.10399s0013.1.p	81.905	210	33	3	190	397	159	365	1.24e-118	369
sp|Q6PQQ4.2|BBM_ARATH	Sialb.1235s0017.1.p	82.609	207	33	2	192	397	159	363	1.48e-118	368
sp|Q6PQQ4.2|BBM_ARATH	Lesat.0136s0025.2.p	75.877	228	45	3	185	412	69	286	1.53e-118	364
sp|Q6PQQ4.2|BBM_ARATH	Zosma03g00320	85.93	199	27	1	190	388	63	260	1.64e-118	364
sp|Q6PQQ4.2|BBM_ARATH	Ibeam.2724s0001.1.p	63.014	292	91	5	154	439	113	393	1.85e-118	367
sp|Q6PQQ4.2|BBM_ARATH	ELECO.r07.4BG0331930.1	72.358	246	62	4	198	439	125	368	1.86e-118	365
sp|Q6PQQ4.2|BBM_ARATH	Lesat.0136s0025.1.p	60.883	317	101	4	96	412	84	377	2.07e-118	367
sp|Q6PQQ4.2|BBM_ARATH	Chala.09G105500.1.p	65.033	306	83	6	97	397	30	316	2.11e-118	367
sp|Q6PQQ4.2|BBM_ARATH	MgNONTOL.J1575.1.p	59.938	322	94	3	96	417	68	354	2.24e-118	366
sp|Q6PQQ4.2|BBM_ARATH	ELECO.r07.6AG0546970.1	84.729	203	29	2	190	391	107	308	2.42e-118	364
sp|Q6PQQ4.2|BBM_ARATH	Seita.3G033600.1.p	86.979	192	24	1	198	389	118	308	2.67e-118	364
sp|Q6PQQ4.2|BBM_ARATH	Roisl.0115s0417.1.p	70.4	250	65	3	154	397	119	365	2.76e-118	368
sp|Q6PQQ4.2|BBM_ARATH	Thint.18G0494500.1.p	74.786	234	57	2	179	411	98	330	2.9e-118	364
sp|Q6PQQ4.2|BBM_ARATH	Alyli.0079s0089.1.p	81.429	210	34	3	190	397	133	339	3.19e-118	367
sp|Q6PQQ4.2|BBM_ARATH	Pavir.7KG426100.1.p	73.684	247	49	5	198	429	121	366	3.38e-118	364
sp|Q6PQQ4.2|BBM_ARATH	Pavir.7NG373200.2.p	86.979	192	24	1	198	389	122	312	3.6e-118	364
sp|Q6PQQ4.2|BBM_ARATH	Lsat_1_v5_gn_7_53580.1	84.158	202	31	1	198	399	141	341	3.89e-118	364
sp|Q6PQQ4.2|BBM_ARATH	Thint.V1029300.1.p	82.212	208	34	2	183	388	107	313	4.27e-118	364
sp|Q6PQQ4.2|BBM_ARATH	ELECO.r07.6BG0500510.1	84.236	203	30	2	190	391	107	308	4.33e-118	363
sp|Q6PQQ4.2|BBM_ARATH	Alyli.0032s0312.1.p	81.429	210	34	3	190	397	131	337	4.43e-118	366
sp|Q6PQQ4.2|BBM_ARATH	Pahal.4G058900.1.p	80.751	213	39	2	180	391	100	311	4.69e-118	363
sp|Q6PQQ4.2|BBM_ARATH	orange1.1g014204m|PACid:18133019	68.182	264	66	2	154	401	38	299	4.88e-118	362
sp|Q6PQQ4.2|BBM_ARATH	Clevi.0015s0700.1.p	76.151	239	47	4	189	418	196	433	5.04e-118	367
sp|Q6PQQ4.2|BBM_ARATH	Clevi.0015s0700.1.p	76.151	239	47	4	189	418	196	433	5.04e-118	367
sp|Q6PQQ4.2|BBM_ARATH	FvH4_4g08100.t1	82.692	208	34	2	190	396	172	378	5.5e-118	367
sp|Q6PQQ4.2|BBM_ARATH	gene16919-v2.0.a2-hybrid.t2	82.692	208	34	2	190	396	172	378	5.5e-118	367
sp|Q6PQQ4.2|BBM_ARATH	Sevir.3G034600.1.p	86.979	192	24	1	198	389	118	308	5.51e-118	363
sp|Q6PQQ4.2|BBM_ARATH	Oeu034699.1	74.236	229	54	2	165	391	23	248	5.94e-118	360
sp|Q6PQQ4.2|BBM_ARATH	Ceric.32G008600.3.p	70.566	265	69	3	134	397	122	378	9.26e-118	369
sp|Q6PQQ4.2|BBM_ARATH	Crahi.0757s0006.1.p	80.952	210	35	3	190	397	154	360	9.68e-118	365
sp|Q6PQQ4.2|BBM_ARATH	Pavir.4KG363200.1.p	86.598	194	25	1	198	391	118	310	1.08e-117	363
sp|Q6PQQ4.2|BBM_ARATH	Camar.4498s0001.1.p	66.547	278	70	6	121	395	115	372	1.25e-117	363
sp|Q6PQQ4.2|BBM_ARATH	Anaoc.0004s0996.1.p	65.591	279	82	3	136	401	187	464	1.44e-117	367
sp|Q6PQQ4.2|BBM_ARATH	Gobar.D08G099200.2.p	77.064	218	49	1	182	399	155	371	1.9e-117	365
sp|Q6PQQ4.2|BBM_ARATH	Desop.0097s0052.1.p	81.429	210	34	3	190	397	186	392	1.9e-117	367
sp|Q6PQQ4.2|BBM_ARATH	CKAN_02526200	68.421	266	79	3	131	393	235	498	2.2e-117	369
sp|Q6PQQ4.2|BBM_ARATH	GSMUA_AchrUn_randomP04590_001	74.89	227	53	2	197	420	103	328	2.59e-117	359
sp|Q6PQQ4.2|BBM_ARATH	Brdisv1ABR21044087m.p	82.266	203	35	1	189	391	122	323	2.71e-117	362
sp|Q6PQQ4.2|BBM_ARATH	BPChr06G13519	48.504	468	157	13	4	409	1	446	3.41e-117	364
sp|Q6PQQ4.2|BBM_ARATH	Acora.01G019900.1.p	87.958	191	22	1	198	388	107	296	3.7e-117	361
sp|Q6PQQ4.2|BBM_ARATH	Gohir.D08G093500.3.p	77.523	218	45	2	182	399	155	368	3.73e-117	364
sp|Q6PQQ4.2|BBM_ARATH	GlysoPI483463.18G114800.1.p	72.917	240	59	2	156	395	111	344	4.08e-117	360
sp|Q6PQQ4.2|BBM_ARATH	HanXRQChr09g0244261	59.756	328	109	7	194	515	117	427	4.11e-117	361
sp|Q6PQQ4.2|BBM_ARATH	HanXRQChr09g0244261	37.778	90	48	1	293	374	115	204	5.17e-09	65.9
sp|Q6PQQ4.2|BBM_ARATH	Chala.06G261800.1.p	70.866	254	55	3	198	433	214	466	4.17e-117	365
sp|Q6PQQ4.2|BBM_ARATH	Sobic.006G245500.1.p	85.938	192	26	1	198	389	129	319	4.28e-117	362
sp|Q6PQQ4.2|BBM_ARATH	Joasc.07G137000.1.p	86.598	194	25	1	198	391	116	308	5.32e-117	360
sp|Q6PQQ4.2|BBM_ARATH	Pavag10G213700.1.p	73.95	238	57	3	180	413	100	336	5.39e-117	361
sp|Q6PQQ4.2|BBM_ARATH	Misin11G242700.1.p	85.938	192	26	1	198	389	129	319	5.6e-117	362
sp|Q6PQQ4.2|BBM_ARATH	Sobic.010G215100.2.p	84.236	203	30	2	190	391	114	315	6.2e-117	361
sp|Q6PQQ4.2|BBM_ARATH	Clevi.0017s0273.1.p	47.966	467	162	10	4	393	1	463	6.42e-117	363
sp|Q6PQQ4.2|BBM_ARATH	Eruve.3147s0010.1.p	85.789	190	24	1	192	381	171	357	6.73e-117	357
sp|Q6PQQ4.2|BBM_ARATH	Pl03G0000217500.2.v1	66.304	276	68	5	128	388	61	326	8.01e-117	362
sp|Q6PQQ4.2|BBM_ARATH	Dioal.0718s0008.1.p	82.353	204	32	2	188	388	84	286	8.09e-117	360
sp|Q6PQQ4.2|BBM_ARATH	Cucsa.092550.1|PACid:16957604	87.435	191	23	1	198	388	126	315	8.18e-117	360
sp|Q6PQQ4.2|BBM_ARATH	Aqcoe6G092100.2.p	81.068	206	38	1	190	395	269	473	9.73e-117	365
sp|Q6PQQ4.2|BBM_ARATH	Aqcoe6G092100.1.p	81.068	206	38	1	190	395	269	473	9.73e-117	365
sp|Q6PQQ4.2|BBM_ARATH	Brdisv1pangenome1060769m.p	82.266	203	35	1	189	391	122	323	1.03e-116	361
sp|Q6PQQ4.2|BBM_ARATH	Lalb_Chr25g0281251	68.045	266	74	4	138	393	173	437	1.14e-116	364
sp|Q6PQQ4.2|BBM_ARATH	Caamp.0190s0212.1.p	81.159	207	35	2	192	397	172	375	1.36e-116	363
sp|Q6PQQ4.2|BBM_ARATH	Gobar.D09G125900.1.p	74.494	247	43	4	155	397	120	350	1.49e-116	362
sp|Q6PQQ4.2|BBM_ARATH	Ceric.26G003300.1.p	60.241	332	116	5	65	396	201	516	1.77e-116	367
sp|Q6PQQ4.2|BBM_ARATH	Anaoc.0007s0463.1.p	65	280	84	2	136	401	190	469	1.78e-116	364
sp|Q6PQQ4.2|BBM_ARATH	Glyma.18G148000.1.p	72.917	240	59	2	156	395	111	344	1.89e-116	358
sp|Q6PQQ4.2|BBM_ARATH	Kaladp0095s0442.1.p	80.976	205	38	1	191	395	127	330	2.09e-116	361
sp|Q6PQQ4.2|BBM_ARATH	AL8G33370.t1	83.333	204	30	2	185	388	176	375	2.32e-116	362
sp|Q6PQQ4.2|BBM_ARATH	Lalb_Chr12g0199451	82.212	208	33	2	194	401	137	340	2.5e-116	361
sp|Q6PQQ4.2|BBM_ARATH	Zosma05g26720	61.438	306	76	3	96	401	53	316	2.55e-116	361
sp|Q6PQQ4.2|BBM_ARATH	Roisl.0080s0562.1.p	83.824	204	29	2	185	388	178	377	3.19e-116	362
sp|Q6PQQ4.2|BBM_ARATH	Phala.04G189700.1.p	85.567	194	27	1	198	391	116	308	3.32e-116	358
sp|Q6PQQ4.2|BBM_ARATH	Medtr8g020510.1	48.026	456	163	12	4	401	1	440	3.55e-116	362
sp|Q6PQQ4.2|BBM_ARATH	Brdisv1pangenome1018969m.p	78.972	214	43	2	179	391	97	309	3.7e-116	359
sp|Q6PQQ4.2|BBM_ARATH	Brdisv1ABR21028274m.p	78.972	214	43	2	179	391	97	309	3.78e-116	358
sp|Q6PQQ4.2|BBM_ARATH	Kalax.0031s0065.1.p	66.058	274	89	2	132	402	86	358	4.04e-116	357
sp|Q6PQQ4.2|BBM_ARATH	Ciclev10025181m|PACid:20800375	68.182	264	66	2	154	401	224	485	4.12e-116	363
sp|Q6PQQ4.2|BBM_ARATH	Eusyr.0118s1598.1.p	75.652	230	29	3	192	397	173	399	5.21e-116	363
sp|Q6PQQ4.2|BBM_ARATH	Pahal.7G319700.2.p	86.979	192	24	1	198	389	344	534	5.27e-116	366
sp|Q6PQQ4.2|BBM_ARATH	Pahal.7G319700.2.p	35.514	107	61	1	276	374	320	426	5.53e-09	66.2
sp|Q6PQQ4.2|BBM_ARATH	Gobar.D04G010400.1.p	66.304	276	84	4	136	402	181	456	5.64e-116	362
sp|Q6PQQ4.2|BBM_ARATH	Lalb_Chr01g0013601	67.17	265	79	2	137	393	152	416	5.78e-116	362
sp|Q6PQQ4.2|BBM_ARATH	Gobar.A08G090700.3.p	77.064	218	49	1	182	399	159	375	6.52e-116	361
sp|Q6PQQ4.2|BBM_ARATH	Kalax.0352s0024.1.p	80.976	205	38	1	191	395	127	330	6.97e-116	360
sp|Q6PQQ4.2|BBM_ARATH	evm.model.supercontig_233.1	85.714	196	24	2	193	388	159	350	8.31e-116	360
