# Supplementary material for: BabyBoom: 3-Dimensional Structure-Based Ligand and Protein Interaction Prediction by Molecular Docking
Source: Biomolecules. 2022 Nov 3;12(11):1633. doi: 10.3390/biom12111633 (PMC9687316; doi:10.3390/biom12111633)
Supplement: Supplementary file 1 [file biomolecules-12-01633-s001.zip › Table S2_Subcellular localization.xlsx]

## Sheet: Sheet1
	Nuc	Cyto	Cyto_nucl	Cysk	Extr	Chlo	Nuc_plas	Plas	Mito	Vac	ER	Mito_plas	Pero	Golg	ER_plas
sp|Q6PQQ4.2|BBM_ARATH	11	1									1	1
Aqcoe2G428300.1.p	12										1	1
Aqcoe6G092100.1.p	14
Aqcoe6G092100.2.p	14
Aqcoe7G319400.1.p	13					1
Aqcoe1G027300.1.p	14
Aco011417.1	10				1	3
PSR98128	11	1									1	1
PSR92915	12					1				1
PSR90212	13											1
Araha.3696s0007.1.p	12.5		7										1
Araha.20205s0001.1.p	11	1										1
Araha.0783s0007.1.p	13
AH011126-RA	5					1			1		1		6
AH010935-RA	13											1
Alyli.0079s0089.1.p	13
Alyli.0150s0067.1.p	12					1						1
Alyli.0207s0095.1.p	13											1	1
Alyli.0032s0312.1.p	14
Alyli.0151s0042.1.p	13											1	1
Alyli.0053s0033.1.p	12	1								1
Alyli.0085s0082.1.p	12					1						1
AL6G28500.t1	13
AL1G58990.t1	12					1						1
AL3G34780.t1	13											1
AL8G33370.t1	11					1						1	1
Anaoc.0004s0996.1.p	12												1
Anaoc.0007s0463.1.p	7				1							4	4
Anaoc.0005s0228.1.p	12					1					1
Anaoc.0005s0743.1.p	12					1						1
Anaoc.0010s0674.1.p	8				1	2					2
Anaoc.0008s1247.1.p	11.5		6.5			1
evm.model.AsparagusV1_04.1932	3				2	1			1	3	3.5	3			2.5
evm.model.AsparagusV1_02.1024	14
evm.model.AsparagusV1_09.541	6.5		4.5			1.5		1	4
AT1G51190.1	12					1						1
AT3G20840.1	13											1
AT5G17430.1	11	1									1	1
AT5G57390.1	11	1										1	1
evm_27.model.AmTr_v1.0_scaffold00066.6	13											1
Brdisv1ABR21028274m.p	14
Brdisv1ABR21022446m.p	7	2				3					1	1
Brdisv1ABR21038383m.p	14
Brdisv1ABR21042434m.p	11					1
Brdisv1ABR21044087m.p	10							1	3
Brdisv1pangenome1037228m.p	7	2				3					1	1
Brdisv1pangenome1046662m.p	14
Brdisv1pangenome1060769m.p	10							1	3
Brdisv1pangenome1059019m.p	11	2				1
Brdisv1pangenome1018969m.p	14
Bol019803	13	1
Bol021341	10	2
Bol014226	8					3		3
Bol019537	6				2	1		1	1		1			2	1			1
Bol018822	14
BPChr05G14915	14
BPChr06G13519	11					2			1
BPChr10G28420	14
BPChr10G28265	14
Brara.B00712.1.p	13	1
Brara.J01807.1.p	13	1
Brara.E01642.1.p	11	1				1						1
Brara.E01642.2.p	11	1										1
Brara.F00263.1.p	12					1						1
Bostr.26833s0517.1.p	12					1							1
Bostr.26527s0471.1.p	13	1
Bostr.19424s0566.1.p	14
Bostr.26675s0071.1.p	12					1						1
EL10Ac4g10300.1	14
EL10Ac4g10015.1	14
Caamp.1036s0113.1.p	12	1								1
Caamp.0190s0212.1.p	11	1				1						1
Caamp.1037s0270.1.p	12	1								1
Caamp.1041s1870.1.p	12					1						1
Caamp.1040s0649.1.p	10.5		6						3
Ca_18894	13	1
Ca_03239	14
Ca_02657	13	1
Ca_06099	13	1
Cocit.E0646.1.p	14
Cocit.C1340.1.p	13	1
Caden.08G179900.1.p	13	1
Caden.08G009500.1.p	14
Caden.01G396800.1.p	14
Caden.05G026800.1.p	10	3				3							1
Caden.05G026800.2.p	13									1
Cagra.2093s0009.1.p	12					1						1
Cagra.6170s0013.1.p	13					1
Cagra.10399s0013.1.p	14
Cagra.2848s0022.1.p	13					1
Crahi.0191s0001.1.p	7								3
Crahi.0755s0023.1.p	14
Crahi.0544s0042.1.p	12	1								1
Crahi.0405s0037.1.p	12					1						1
Crahi.0757s0006.1.p	14
Crahi.0163s0004.1.p	14
Crahi.0338s0029.1.p	12					1						1
CiPaw.14G121100.1.p	12					1						1
CiPaw.07G192800.1.p	14
CiPaw.01G218700.1.p	13												1
CiPaw.08G035700.1.p	13			1		1
CiPaw.08G112700.1.p	13					1
CKAN_02526200	13			1		1
CKAN_00368200	13					1
CKAN_00018900	13					1
CKAN_00019200	11					1					1
CKAN_02625800	8				1	1							2
Chala.09G105500.1.p	5				2	2				1	1
Chala.05G192000.1.p	10					2
Chala.06G261800.1.p	8					6			6
Chala.01G310900.1.p	7				1	2			1
Camar.0992s0002.1.p	14
Camar.4498s0001.1.p	13											1
Camar.0034s0034.1.p	11					1					1
Camar.1727s0001.1.p	12					1						1
Camar.5516s0001.1.p	3					1			8
evm.model.supercontig_233.1	14
evm.model.supercontig_84.82	14
AUR62000095-RA	13					1
Ceric.32G008600.3.p	11			1		2
Ceric.26G003300.1.p	12									1
Ceric.10G056200.1.p	11.5		6.5	1				1
Ceric.10G056200.2.p	11.5		6.5	1				1
Carub.0001s4009.1.p	12					1						1
Carub.0003s2080.1.p	14
Carub.0006s1565.1.p	12					1					1
Carub.0008s1791.1.p	13					1
Clevi.0017s0273.1.p	11			1		2
Clevi.0012s0562.1.p	13												1
Clevi.0015s0700.1.p	12					1
Clevi.0044s0014.1.p	12					1						1
Clevi.0042s0453.1.p	12												2
Clevi.0019s0334.1.p	12					1						1
Dioal.0370s0048.1.p	13					1
Dioal.1602s0024.1.p	1.5		1.5		7				1	3
Dioal.0718s0008.1.p	14
DCAR_023899	12					1						1
DCAR_031571	12					1						1
Desop.0240s0942.1.p	12	1								1
Desop.0097s0052.1.p	13					1
Desop.0196s0156.1.p	12					1						1
Distr.0228s0133.1.p	13	1
Distr.0228s0408.1.p	13									1
Distr.0228s0408.2.p	11					1		1		1
Distr.0249s0664.1.p	14
Distr.0003s61364.1.p	14
Distr.0002s174200.1.p	13									1
Distr.0005s237500.1.p	13									1
Distr.0004s40600.1.p	6					4			4
ELECO.r07.2AG0137380.1	11					1				2
ELECO.r07.2BG0192980.1	11					1				2
ELECO.r07.1AG0043220.1	7	1			2	3		2	1
ELECO.r07.4BG0331930.1	14
ELECO.r07.9BG0704320.1	7	2			1	3				3	1
ELECO.r07.6BG0500510.1	14
ELECO.r07.6AG0546970.1	14
ELECO.r07.1BG0093130.1	8	2				3						1
ELECO.r07.4AG0301190.1	14
Eucgr.J00792.1.p	13									1
Eucgr.B01460.1.p	13									1
Thhalv10020382m	13									1
Thhalv10011353m	12					1						1
Thhalv10013143m	7								3
Thhalv10015354m	13					1
Eusyr.0118s1598.1.p	12					1						1
Eusyr.0128s0981.1.p	13					1
Eruve.1614s0019.1.p	12					1						1
Eruve.3147s0010.1.p	7	2			1	1			1
Eruve.0040s0015.1.p	12	1								1
Eruve.3862s0009.1.p	8								3
Eruve.12493s0001.1.p	7	2		5
gene21524-v2.0.a2-hybrid.t1	14
gene16919-v2.0.a2-hybrid.t2	14
gene20607-v1.0-hybrid.t1	13					1
FvH4_6g00160.t2	13					1
FvH4_6g00160.t1	14
FvH4_3g43100.t1	13					1
FvH4_3g43100.t2	13					1
FvH4_4g08100.t1	14
maker-Fvb6-2-augustus-gene-270.50-mRNA-1	13					1
maker-Fvb3-2-snap-gene-298.49-mRNA-1	12					2
maker-Fvb6-4-augustus-gene-24.29-mRNA-1	13					1
maker-Fvb3-3-augustus-gene-279.40-mRNA-1	13					1
maker-Fvb3-4-augustus-gene-19.46-mRNA-1	14
maker-Fvb3-1-augustus-gene-19.38-mRNA-1	13					1
Gobar.D07G139000.1.p	13					1
Gobar.A07G136000.1.p	13					1
Gobar.D09G125900.1.p	12					1						1
Gobar.D08G099200.1.p	14
Gobar.D08G099200.2.p	14
Gobar.D08G272600.1.p	11					1					1
Gobar.D04G010400.1.p	14
Gobar.A08G244300.1.p	14
Gobar.A08G090700.1.p	14
Gobar.A08G090700.3.p	14
Gohir.D07G129500.1.p	13					1
Gohir.D08G093500.1.p	14
Gohir.D08G093500.3.p	14
Gohir.D08G247400.2.p	11					1					1
Gohir.D08G247400.1.p	11					1					1
Gohir.A07G125100.1.p	13					1
Gohir.A08G227000.1.p	11					1					1
Gohir.A08G083800.2.p	8					6
Gohir.A08G083800.5.p	14
Glyma.16G007400.1.p	10				1								1
Glyma.16G007400.2.p	11				1								1
Glyma.17G062600.2.p	14
Glyma.12G056300.3.p	13					1
Glyma.12G056300.2.p	13					1
Glyma.12G056300.4.p	13					1
Glyma.12G056300.1.p	13					1
Glyma.10G171400.1.p	12					1				1
Glyma.07G038200.1.p	11	1			1
Glyma.11G131900.3.p	13					1
Glyma.11G131900.4.p	13					1
Glyma.09G248200.1.p	14
Glyma.13G096900.1.p	14
Glyma.18G244600.1.p	14
Glyma.18G148000.1.p	7					3			2		2
GlysoPI483463.18G114800.1.p		1			7	2			2	2	2
GlysoPI483463.16G006400.1.p	14
GlysoPI483463.13G066800.1.p	14
GlysoPI483463.17G057600.1.p	14
GlysoPI483463.11G121200.1.p	13					1
GlysoPI483463.10G140700.1.p	12					1				1
GlysoPI483463.07G034300.1.p	11	1			1
GlysoPI483463.12G051700.1.p	13					1
HanXRQChr10g0310171	13					1
HanXRQChr09g0244261	13					1
HanXRQChr02g0056271	13					1
Hyque.14G010200.1.p	13					1
Hyque.14G010200.2.p	13					1
Hyque.04G003500.1.p	12					1						1
Hyque.01G230800.1.p	14
Hyque.S044400.1.p	12					1						1
HORVU.MOREX.r3.6HG0594380.1	14
HORVU.MOREX.r3.2HG0203350.1	11					3			3
HORVU.MOREX.r3.2HG0179920.1	12					2
HORVU.MOREX.r3.7HG0740370.1	14
HORVU.MOREX.r3.3HG0305370.1	9	2
Ibeam.5915s0004.1.p	14
Ibeam.1277s0014.1.p	12					1				1
Ibeam.2724s0001.1.p	13					1
Ibeam.0998s0011.1.p	12					1						1
Ibeam.1032s0008.1.p	11	1
Ibeam.4440s0001.1.p	13												1
Isati.0801s0026.1.p	11			1					1
Isati.6348s0005.1.p	12	1								1
Isati.2165s0012.1.p	9	2				1
Isati.0421s0031.1.p	12					1						1
Isati.0206s0029.1.p	12					1						1
Isati.2338s0009.1.p	14
Isati.0315s0011.1.p	13					1
Isati.1196s0025.1.p	12	1								1
Joasc.08G010700.1.p	14
Joasc.08G010700.3.p	14
Joasc.08G010700.2.p	14
Joasc.07G137000.1.p	14
Joasc.12G156000.1.p	11					2
Joasc.13G022500.1.p	9	2
Joasc.15G051700.1.p	12					2
Kaladp0031s0093.1.p	14
Kaladp0095s0442.1.p	12					1					1
Kaladp0037s0267.1.p	14
Kalax.0052s0018.1.p	11					1					1
Kalax.0114s0052.1.p	13					1
Kalax.0026s0052.1.p	14
Kalax.0352s0024.1.p	8				1								2
Kalax.0031s0065.1.p	13					1			1
Lalb_Chr12g0199451	14
Lalb_Chr01g0013601	7				1						1		4
Lalb_Chr01g0003341	13					1
Lalb_Chr13g0300191	6								1
Lalb_Chr25g0281251	9					1							4
Lalb_Chr06g0168521	14
Lalb_Chr19g0138171	13					1
Lsat_1_v5_gn_7_53580.1	14
Lsat_1_v5_gn_6_23441.2	13					1
Lsat_1_v5_gn_6_23441.1	11	1							1		1
Lsat_1_v5_gn_6_23441.3	11	1									1
Lsat_1_v5_gn_6_48361.1	11					2						1
Lesat.0019s0102.1.p	13					1
Lesat.0095s0754.1.p	13					1
Lesat.0052s0213.1.p	12					1						1
Lesat.0052s0213.2.p	14
Lesat.0136s0025.1.p	12	1											1
Lesat.0136s0025.2.p	5					5			5
Lesat.0259s0011.1.p	12	1								1
GSMUA_Achr3P21460_001	11	1
GSMUA_AchrUn_randomP04590_001	8.5					2	5		1
GSMUA_Achr2P05880_001	13					1
GSMUA_Achr9P07890_001	12	1
GSMUA_Achr8P09110_001	10	2
GSMUA_Achr6P28550_001	14
GSMUA_Achr5P25620_001	10	1
MD03G1023900	13					1
MD04G1247700	14
MD11G1028800	12					1						1
Manes.13G001800.1.p	7				1								5
Manes.12G002400.1.p	13					1
Manes.06G167000.1.p	12					2
Manes.06G167000.2.p	12					2
Manes.14G000900.1.p	12					2
Manes.14G154900.1.p	14
MgNONTOL.D0602.1.p	13					1
MgNONTOL.J1575.1.p	14
MgNONTOL.F1865.1.p	13					1
MgNONTOL.F2123.1.p	11	1									1
Mamar.0040s0204.1.p	13												1
Mamar.0001s0307.1.p	13											1
Mamar.0029s0927.1.p	14
Mamar.0052s0947.1.p	12					1						1
Myper.0028s0721.1.p	13					1
Myper.0211s0295.1.p	13					1
Myper.0044s0433.1.p	12					1						1
Myper.0010s0360.1.p	5					6			1	5			2
Misin05G355700.1.p	8	2			1	3
Misin08G199500.1.p	12					1							1
Misin06G359700.1.p	7	2			1	3
Misin09G112500.1.p	3	2			4	3				1	1				1
Misin11G242700.1.p	13									1
Misin07G403300.1.p	11					1				2
Medtr2g098180.1	14
Medtr8g020510.1	13												1
Medtr7g080460.1	14
Medtr4g065370.1	13									1
Medtr4g127930.1	12												2
Nycol.I00170.1.p	12	1							1
Nycol.I00170.2.p	12	1							1
Nycol.C00125.1.p	9				1	3							1
Nycol.C01001.1.p	8	1				3			1		1
Oeu034699.1	9				1	4
Oeu052052.1	12									2
LOC_Os04g42570.1	14
LOC_Os01g67410.1	7	2				3			1.5			1.5
LOC_Os02g40070.1	11					1				2
LOC_Os11g19060.1	7	3				3				3		1
Oropetium_20150105_02755A	11					1				2
Phacu.WLD.011G065500.1	13									1
Phacu.WLD.010G152700.1	11				1	1							1
Phacu.WLD.003G170100.1	14
Phacu.WLD.008G054200.1	14
Phacu.CVR.003G177000.1	14
Phacu.CVR.008G056300.2	14
Phacu.CVR.008G056300.1	14
Phacu.CVR.011G066200.1	13									1
FUN_052528-T1	13									1
Podel.08G091700.1.p	12										1	1
Podel.08G091700.2.p	13									1
Podel.18G092500.1.p	13									1
Podel.10G182900.1.p	11	1									1	1
Pahal.4G058900.1.p	13								1	1
Pahal.7G319700.2.p	1		1			10			2
Pahal.8G088100.1.p	5	2			2	3			1	1
Pahal.5G055600.1.p	7	2			1	3			1
Pahal.1G306100.1.p	11					1				2
Phala.02G202700.1.p	10	1				3
Phala.03G325300.1.p	6	2			1	4						1
Phala.09G086800.1.p	10								3				1
Phala.04G189700.1.p	13								1	1
Phala.06G256200.1.p	14
Phala.06G154200.1.p	11					1				2
Pl10G0000322800.1.v1	10	1			1	1							1
Pl03G0000217500.1.v1	14
Pl03G0000217500.2.v1	14
Pl08G0000057400.1.v1	14
Pl11G0000066100.1.v1	13									1
Poman.08G064900.1.p	12										1	1
Poman.10G149100.1.p	12										1	1
Poman.03G181100.1.p	13										1
Poman.18G069400.1.p	13										1
Poman.06G141000.1.p	13												1
Poman.01G015800.1.p	11											2
Prupe.6G364100.1.p	14
Prupe.6G023000.1.p	13										1
Prupe.3G042000.1.p	13												1
Prupe.1G084900.1.p	13.5										7.5
Potri.006G167700.1.p	14
Potri.003G205700.1.p	13										1
Potri.001G018400.1.p	11											2
Potri.010G181000.1.p	12										1	1
Potri.018G091600.3.p	12					1				1	1
Potri.018G091600.1.p	13										1
Potri.008G076400.1.p	12										1	1
Ptrif.0001s2339.1.p	11				1							2
Ptrif.0006s0136.1.p	13										1
Ptrif.0002s0299.1.p	12										1	1
Pavag03G369400.1.p	7				2	3			1			1
Pavag10G213700.1.p	13								1		1
Pavag04G195400.1.p	11					1					2
Pavag04G195400.2.p	11					1					2
Pavir.5KG698900.1.p	7				1	3			1			2
Pavir.7KG426100.1.p	13										1
Pavir.1NG345600.2.p	11					1					2
Pavir.1NG345600.3.p	11					1					2
Pavir.5NG012512.1.p	6				1	4						2
Pavir.1KG382700.1.p	11					1					2
Pavir.7NG373200.2.p	13										1
Pavir.7NG373200.4.p	14
Pavir.4NG265600.1.p	13								1		1
Pavir.8KG224302.1.p	6				2	2					1	2
Pavir.4KG363200.1.p	13								1		1
Phvul.010G130200.1.p	11				1	1							1
Phvul.003G144500.1.p	14
Phvul.011G058000.1.p	13										1
Qurub.02G406400.1	14
Qurub.05G270800.1	10				1	2							1
Qurub.05G270800.2	10				1	2							1
Qurub.01G017700.1	14
Qurub.01G195600.1	13										1
Roisl.0210s1440.1.p	14
Roisl.0115s0417.1.p	13										1
Roisl.0080s0562.1.p	12					1							1
Roisl.0006s0181.1.p	11					1						1
Sialb.0056s0249.1.p	12	1								1	1
Sialb.0007s0324.1.p	12										1	1
Sialb.1235s0017.1.p	12										1	1
Sialb.0054s0383.1.p	12											1
Sialb.0091s0058.1.p	13											1
Sialb.0296s0072.1.p	12										1	1
Sialb.0886s0014.1.p	12										1	1
Sialb.0346s0040.1.p	12					1				1
Sobic.010G215100.2.p	14
Sobic.003G390600.1.p	7				1	3			1			2
Sobic.004G214300.1.p	13									1
Sobic.006G245500.1.p	14
Seita.5G415800.1.p	7				1	3			1			2
Seita.1G232200.1.p	11					1				2
Seita.4G191300.1.p	13								1	1
Seita.3G033600.1.p	13									1
Seita.8G107100.1.p	6					2				4
Solyc11g008560.1.1	12										1	1
Solyc11g061750.1.1	13									1
Sp1g37920.1	14
Sp3g18860.1	13									1
Sp6g19110.1	9.5		5.5			1			3
Sp6g26790.1	13									1
Sapur.003G157900.1.p	13									1
Sapur.008G061100.1.p	14
Sapur.018G067800.1.p	13									1
Sapur.001G015500.1.p	11	2									1
Sapur.010G140700.1.p	12											1
Sapur.006G137200.1.p	14
Soltu.DM.11G004130.1	13									1
Sevir.4G201000.1.p	13								1	1
Sevir.1G236300.1.p	11					1				2
Sevir.5G421100.1.p	7	2			1	3			1
Sevir.8G110200.1.p	6	3			1	3				1
Sevir.3G034600.1.p	13									1
Traes_2BL_EBA73F94F.1	11					1				2
Traes_2BL_EBA73F94F.2	11					1				2
Traes_2BL_EBA73F94F.3	14
Thlar.0014s0333.1.p	12					1
Thlar.0002s0575.1.p	13									1
Thlar.0029s0072.1.p	4					7			3
Thlar.0029s0072.2.p	7					3			3	4
Thecc.09G176500.1.p	14
Thecc.09G227300.1.p	13									1
Thint.06G0244800.1.p	12									2
Thint.06G0604500.1.p	7				1	3			2		1
Thint.08G0464000.1.p	8	2				3						1
Thint.V0146000.1.p	11					1				2
Thint.V1029300.1.p	11								3	3
Thint.09G0499100.1.p	8	2				3						1
Thint.07G0455800.1.p	7	2			1	3						1
Thint.07G0209100.1.p	11								3	3
Thint.17G0325700.1.p	14
Thint.18G0494500.1.p	14
Thint.18G0344600.1.p	14
Thint.16G0067100.1.p	14
Thint.05G0250900.1.p	11					1				2
Thupl.29380719s0002.1.p	12					1					1
Thupl.29382008s0015.1.p	12	1									1
Thupl.29382008s0015.2.p	12	1									1
Thupl.29382008s0015.3.p	14
Thupl.29379116s0022.1.p	14
Vadar_g1891.t1	12									1		1
VuZN016.03G362100.1.p	14
VuZN016.10G142100.1.p	10				2	1
VuZN016.11G146700.2.p	13
VuZN016.05G053600.1.p	14
VIT_206s0004g01800.2	14
VIT_211s0052g00840.1	8	2							1
Zosma02g00900	13
Zosma05g26720	14
Zosma03g00320	13
Zm00001d042492_P001	7	2			1	3			1
Zm00001d017207_P001	11	2				1
Acora.01G019900.1.p	14
Acora.03G018500.1.p	10				1	2		1					1
